# Supplementary material for: 2E,4E-Decadienoic Acid, a Novel Anti-Oomycete Agent from Coculture of Bacillus subtilis and Trichoderma asperellum
Source: Microbiol Spectr. 2022 Aug 9;10(4):e01542-22. doi: 10.1128/spectrum.01542-22 (PMC9430527; doi:10.1128/spectrum.01542-22)
Supplement: Supplemental file 2 — Supplemental material. Download spectrum.01542-22-s0002.xlsx, XLSX file, 0.1 MB [file spectrum.01542-22-s0002.xlsx]

## Sheet: Metabolite information
metab_id	metab	mode	hmdb_id	hmdb_name	mass	cas_id	formula	element	compound_id	compound_name	compound_first_category	compound_second_category	pathway_id	description	kegg_first_category	kegg_second_category	m/z	Retention time	kingdom	super_class	class	sub_class	C_1	C_2	C_3	C_4	C_5	C_6	T_1	T_2	T_3	T_4	T_5	T_6	QC1	QC2	QC3	QC4
metab_0	N,N-dimethylglycine	pos	-	-	-	-	-	-	C01026	N,N-Dimethylglycine;Dimethylglycine	-	-	map01100;map00260	Metabolic pathways; Glycine, serine and threonine metabolism	Metabolism;Metabolism	Global and overview maps;Amino acid metabolism	58.1	5.716	-	-	-	-	5.9472	6.0094	5.9858	6.0528	6.0501	6.0538	6.0139	5.9248	6.0242	6.0443	5.9601	5.9688	6.0115	6.0114	6.009	6.036
metab_1	2-piperidone	pos	-	-	-	675-20-7	-	-	-	-	-	-	-	-	-	-	156.1	5.948	-	-	-	-	6.2215	6.1717	6.1583	6.2101	6.1576	6.1803	6.1846	6.1087	6.1192	6.1621	6.14	6.1596	6.0656	6.0572	6.1256	6.0681
metab_2	benzoylformic acid	pos	-	-	-	-	-	-	C02137	alpha-Oxo-benzeneacetic acid;Benzoylformate;Benzoylformic acid;Phenylglyoxylic acid;Phenylglyoxylate;2-Oxo-2-phenylacetate	-	-	map01100;map00360	Metabolic pathways; Phenylalanine metabolism	Metabolism;Metabolism	Global and overview maps;Amino acid metabolism	61	6.053	-	-	-	-	5.0085	4.7821	4.7173	4.8962	5.0096	5.0114	4.5418	4.5459	4.1495	4.504	4.1471	4.4595	4.7949	4.7997	4.799	4.8188
metab_3	2-aminoethanethiol	pos	-	-	-	-	-	-	C01678	Cysteamine;2-Aminoethanethiol;beta-Aminoethanethiol;beta-Mercaptoethylamine;Mercaptamine;Thioethanolamine	Peptides	Amines	map01100;map00430	Metabolic pathways; Taurine and hypotaurine metabolism	Metabolism;Metabolism	Global and overview maps;Metabolism of other amino acids	174.1	6.206	-	-	-	-	5.6763	5.6509	5.6134	5.6177	5.6331	5.6114	5.6133	5.483	5.5387	5.5465	5.545	5.5172	5.5778	5.5612	5.5682	5.5853
metab_4	N-gamma-acetyl-N-2-formyl-5-methoxykynurenamine	pos	-	-	-	-	-	-	-	-	-	-	-	-	-	-	248.1	6.218	-	-	-	-	4.6264	4.5853	4.5244	4.5617	4.5861	4.5711	4.5955	4.4307	4.4868	4.4959	4.4633	4.44	4.4985	4.4819	4.4917	4.5087
metab_5	2-ethylcaproic acid	pos	-	-	-	-	-	-	-	-	-	-	-	-	-	-	207	6.346	-	-	-	-	5.1928	5.1877	5.1161	5.1597	5.1283	5.1139	5.1127	5.0217	5.0528	5.0489	5.0625	5.0446	5.0943	5.0719	5.0811	5.0983
metab_6	1-methylhydantoin	pos	-	-	-	616-04-6	-	-	C02565	N-Methylhydantoin;N-Methylimidazolidine-2,4-dione	-	-	map01100;map00330	Metabolic pathways; Arginine and proline metabolism	Metabolism;Metabolism	Global and overview maps;Amino acid metabolism	170.1	6.4	-	-	-	-	4.5106	4.4575	4.3974	4.4296	4.4668	4.3668	4.4209	4.2776	4.329	4.3349	4.3027	4.3091	4.3465	4.333	4.3319	4.4177
metab_7	2-hydroxypyridine	pos	HMDB0013751	2-Hydroxypyridine	95.0371	142-08-5	C5H5NO	:H:C:O:N:	C02502	2-Hydroxypyridine;2-Pyridone;2-Pyridinol	-	-	-	-	-	-	152.1	6.408	Organic compounds	Organoheterocyclic compounds	Pyridines and derivatives	Hydropyridines	5.9359	5.9131	5.8744	5.908	5.9075	5.9191	5.8956	5.7587	5.815	5.8478	5.8348	5.8078	5.8652	5.846	5.8566	5.8738
metab_8	pyruvic acid	pos	HMDB0000243;LMFA01060077	Pyruvic acid	88.016	127-17-3	C3H4O3	:H:C:O:	C00022	Pyruvate;Pyruvic acid;2-Oxopropanoate;2-Oxopropanoic acid;Pyroracemic acid	Organic acids	Carboxylic acids	map01110;map01502;map00270;map00040;map01200;map00330;map00250;map00440;map00350;map00020;map00630;map00770;map00430;map00730;map00900;map01100;map01210;map01230;map00680;map00010;map00360;map00053;map00260;map00261;map00660;map00030;map00760;map00650;map00620;map00290	Biosynthesis of secondary metabolites; Vancomycin resistance; Cysteine and methionine metabolism; Pentose and glucuronate interconversions; Carbon metabolism; Arginine and proline metabolism; Alanine, aspartate and glutamate metabolism; Phosphonate and phosphinate metabolism; Tyrosine metabolism; Citrate cycle (TCA cycle); Glyoxylate and dicarboxylate metabolism; Pantothenate and CoA biosynthesis…	Metabolism;Human Diseases;Metabolism;Metabolism;Metabolism;Metabolism;Metabolism;Metabolism;Metabolism;Metabolism;Metabolism;Metabolism;Metabolism;Metabolism;Metabolism;Metabolism;Metabolism;Metabolism;Metabolism;Metabolism;Metabolism;Metabolism;Metabolism;Metabolism;Metabolism;Metabolism;Metabolism;Metabolism;Metabolism;Metabolism	Global and overview maps;Drug resistance: antimicrobial;Amino acid metabolism;Carbohydrate metabolism;Global and overview maps;Amino acid metabolism;Amino acid metabolism;Metabolism of other amino acids;Amino acid metabolism;Carbohydrate metabolism;Carbohydrate metabolism;Metabolism of cofactors and vitamins;Metabolism of other amino acids;Metabolism of cofactors and vitamins;Metabolism of terpen…	174.1	6.576	Organic compounds	Organic acids and derivatives	Keto acids and derivatives	Alpha-keto acids and derivatives	5.7747	5.7149	5.5358	5.3591	5.718	5.8478	5.4727	5.8038	5.6871	5.7228	5.6574	5.7981	5.7686	5.7612	5.7587	5.8033
metab_9	L-(+)lactic acid	pos	-	-	-	-	-	-	-	-	-	-	-	-	-	-	117	6.747	-	-	-	-	6.8504	6.8432	6.7267	6.8758	6.8695	6.9175	6.9178	6.9557	6.9482	7.0575	7.0431	7.0006	6.9785	6.97	6.9671	6.9904
metab_10	glycolic acid	pos	HMDB0000115	Glycolic acid	76.016	79-14-1	C2H4O3	:H:C:O:	C03547;C00160	omega-Hydroxy fatty acid;Glycolate;Glycolic acid;Hydroxyacetic acid	-	-	map01100;map00630;map01110;map01200;map00071	Metabolic pathways; Glyoxylate and dicarboxylate metabolism; Biosynthesis of secondary metabolites; Carbon metabolism; Fatty acid degradation	Metabolism;Metabolism;Metabolism;Metabolism;Metabolism	Global and overview maps;Carbohydrate metabolism;Global and overview maps;Global and overview maps;Lipid metabolism	147	6.998	Organic compounds	Organic acids and derivatives	Hydroxy acids and derivatives	Alpha hydroxy acids and derivatives	4.685	4.6522	4.645	4.5584	4.6197	4.6956	4.6279	4.5956	4.5548	4.6058	4.5773	4.6279	4.7162	4.6899	4.7025	4.6753
metab_11	biphenyl	pos	HMDB0034437	Biphenyl	154.078	92-52-4	C12H10	:H:C:	C06588	Biphenyl;Phenylbenzene;1,1'-Biphenyl;1,1'-Diphenyl	-	-	map01100	Metabolic pathways	Metabolism	Global and overview maps	244.1	7.341	Organic compounds	Benzenoids	Benzene and substituted derivatives	Biphenyls and derivatives	5.0259	5.0082	4.9526	4.9686	4.9562	4.946	4.9193	4.8274	4.8525	4.8139	4.8312	4.8487	4.914	4.9007	4.9054	4.9251
metab_12	L-alanine	pos	HMDB0000161	L-Alanine	89.0477	56-41-7	C3H7NO2	:H:C:O:N:	C00041;C00133;C01401	L-Alanine;L-2-Aminopropionic acid;L-alpha-Alanine;D-Alanine;D-2-Aminopropionic acid;D-Ala;Alanine;2-Aminopropionic acid;2-Aminopropanoic acid	Peptides;Peptides;-	Amino acids;Amino acids;-	map01100;map00450;map01110;map01502;map00430;map00460;map00270;map02010;map00998;map01230;map00250;map00970;map01200;map04122	Metabolic pathways; Selenocompound metabolism; Biosynthesis of secondary metabolites; Vancomycin resistance; Taurine and hypotaurine metabolism; Cyanoamino acid metabolism; Cysteine and methionine metabolism; ABC transporters; Biosynthesis of various secondary metabolites - part 2; Biosynthesis of amino acids; Alanine, aspartate and glutamate metabolism; Aminoacyl-tRNA biosynthesis; Carbon metabo…	Metabolism;Metabolism;Metabolism;Human Diseases;Metabolism;Metabolism;Metabolism;Environmental Information Processing;Metabolism;Metabolism;Metabolism;Genetic Information Processing;Metabolism;Genetic Information Processing	Global and overview maps;Metabolism of other amino acids;Global and overview maps;Drug resistance: antimicrobial;Metabolism of other amino acids;Metabolism of other amino acids;Amino acid metabolism;Membrane transport;Biosynthesis of other secondary metabolites;Global and overview maps;Amino acid metabolism;Translation;Global and overview maps;Folding, sorting and degradation	73	28.384	Organic compounds	Organic acids and derivatives	Carboxylic acids and derivatives	Amino acids, peptides, and analogues	5.6026	5.5114	5.7068	5.8542	5.7588	5.6331	5.4815	5.7085	5.5238	5.6364	5.5804	6.0279	5.6519	5.6417	5.6381	5.6783
metab_13	sarcosine	pos	HMDB0000271	Sarcosine	89.0477	107-97-1	C3H7NO2	:H:C:O:N:	C00213	Sarcosine;N-Methylglycine	-	-	map01100;map00330;map00260	Metabolic pathways; Arginine and proline metabolism; Glycine, serine and threonine metabolism	Metabolism;Metabolism;Metabolism	Global and overview maps;Amino acid metabolism;Amino acid metabolism	258.1	7.688	Organic compounds	Organic acids and derivatives	Carboxylic acids and derivatives	Amino acids, peptides, and analogues	6.7555	6.7346	6.6941	6.7253	6.7008	6.6824	6.6857	6.6071	6.6086	6.6224	6.6097	6.6421	6.6396	6.623	6.6304	6.6519
metab_14	DL-3-aminoisobutyric acid	pos	-	-	-	-	-	-	C05145	3-Aminoisobutyric acid;3-Aminoisobutanoate;3-Amino-2-methylpropanoate	Peptides	Amino acids	-	-	-	-	102	7.754	-	-	-	-	4.7594	4.7485	4.5857	4.6437	4.9445	4.8853	4.9951	4.6959	4.8902	4.848	4.6799	4.5671	4.7554	4.7499	4.736	4.7512
metab_15	Beta-alanine	pos	HMDB0000056	beta-Alanine	89.0477	107-95-9	C3H7NO2	:H:C:O:N:	C00099	beta-Alanine;3-Aminopropionic acid;3-Aminopropanoate	Peptides;Peptides	Amino acids;Amines	map01100;map01110;map00770;map00240;map00640;map00410	Metabolic pathways; Biosynthesis of secondary metabolites; Pantothenate and CoA biosynthesis; Pyrimidine metabolism; Propanoate metabolism; beta-Alanine metabolism	Metabolism;Metabolism;Metabolism;Metabolism;Metabolism;Metabolism	Global and overview maps;Global and overview maps;Metabolism of cofactors and vitamins;Nucleotide metabolism;Carbohydrate metabolism;Metabolism of other amino acids	191.1	7.907	Organic compounds	Organic acids and derivatives	Carboxylic acids and derivatives	Amino acids, peptides, and analogues	4.0743	4.0993	4.0481	3.9748	4.0072	4.024	4.0164	3.9437	3.9002	3.9633	3.9131	4.0216	3.9644	3.923	3.9538	3.9709
metab_16	adrenaline	pos	-	-	-	-	-	-	C00788	L-Adrenaline;(R)-(-)-Adrenaline;(R)-(-)-Epinephrine;(R)-(-)-Epirenamine;(R)-(-)-Adnephrine;4-[(1R)-1-Hydroxy-2-(methylamino)ethyl]-1,2-benzenediol	Hormones and transmitters;Hormones and transmitters	Other hormones;Neurotransmitters	map01100;map00350	Metabolic pathways; Tyrosine metabolism	Metabolism;Metabolism	Global and overview maps;Amino acid metabolism	355	7.991	-	-	-	-	4.6394	4.5922	4.5377	4.5416	4.5584	4.5313	4.5273	4.4309	4.4448	4.4628	4.464	4.4682	4.4978	4.5018	4.4992	4.5235
metab_17	D-Ala-D-Ala2	pos	-	-	-	-	-	-	-	-	-	-	-	-	-	-	116.1	8.001	-	-	-	-	6.1084	6.0521	6.0339	6.0154	6.0066	5.9899	6.013	5.858	5.888	5.8703	5.9282	5.8963	5.948	5.9317	5.9352	5.991
metab_18	oxalic acid	pos	HMDB0002329	Oxalic acid	89.9953	34090-00-1;5725-99-5;59295-03-3;5844-06-4;7404-49-1;6941-81-7;58969-47-4;144-62-7	C2H2O4	:H:C:O:	C00209	Oxalate;Oxalic acid;Ethanedioic acid	Organic acids	Carboxylic acids	map01100;map00630;map00230	Metabolic pathways; Glyoxylate and dicarboxylate metabolism; Purine metabolism	Metabolism;Metabolism;Metabolism	Global and overview maps;Carbohydrate metabolism;Nucleotide metabolism	147	8.061	Organic compounds	Organic acids and derivatives	Carboxylic acids and derivatives	Dicarboxylic acids and derivatives	6.7511	6.6946	6.6797	6.665	6.6733	6.6543	6.6322	6.5224	6.5625	6.5408	6.5568	6.5393	6.5699	6.5533	6.5601	6.5886
metab_19	3-hydroxypyridine	pos	-	-	-	-	-	-	-	-	-	-	-	-	-	-	152.1	8.151	-	-	-	-	5.0289	4.9863	4.9645	4.9619	4.9443	4.9391	4.9385	4.8176	4.8426	4.8854	4.8892	4.8668	4.8928	4.8923	4.8848	4.9154
metab_20	12a-Hydroxy-9-Demethylmunduserone-8-Carboxylic Acid	pos	-	-	-	-	-	-	-	-	-	-	-	-	-	-	281	8.557	-	-	-	-	5.3734	5.3872	5.3712	5.3554	5.3479	5.3481	5.3381	5.2458	5.2826	5.257	5.205	5.2634	5.3299	5.3201	5.3191	5.3417
metab_21	indole-3-acetamide	pos	-	-	-	-	-	-	C02693	(Indol-3-yl)acetamide;Indole-3-acetamide	-	-	map01100;map00380	Metabolic pathways; Tryptophan metabolism	Metabolism;Metabolism	Global and overview maps;Amino acid metabolism	174.1	8.638	-	-	-	-	4.1758	4.1259	4.0968	4.1725	4.1284	4.0847	4.1653	4.0533	4.0383	4.0808	4.0395	4.0167	4.0454	4.1138	4.1052	4.1346
metab_22	chloramphenicol	pos	HMDB0014589	Chloramphenicol	322.012	56-75-7	C11H12Cl2N2O5	:H:C:N:O:Cl:	C00918	Chloramphenicol	Antibiotics	Others	-	-	-	-	221.1	8.771	Organic compounds	Benzenoids	Benzene and substituted derivatives	Nitrobenzenes	4.8394	4.807	4.7281	4.8077	4.8745	4.8582	4.8711	4.7235	4.7782	4.8263	4.79	4.7001	4.8013	4.7787	4.781	4.8169
metab_23	4-vinylphenol	pos	-	-	-	-	-	-	C05627	4-Hydroxystyrene;4-Vinylphenol	-	-	-	-	-	-	147	9.178	-	-	-	-	4.6568	4.5859	4.5034	4.5807	4.7382	4.7335	4.7748	4.561	4.6685	4.6822	4.648	4.4921	4.6577	4.6223	4.6305	4.7007
metab_24	L-valine	pos	HMDB0000883	L-Valine	117.079	72-18-4	C5H11NO2	:H:C:O:N:	C00183	L-Valine;2-Amino-3-methylbutyric acid	Peptides	Amino acids	map01100;map00311;map00280;map00290;map01210;map02010;map01230;map00460;map01110;map00970;map00770	Metabolic pathways; Penicillin and cephalosporin biosynthesis; Valine, leucine and isoleucine degradation; Valine, leucine and isoleucine biosynthesis; 2-Oxocarboxylic acid metabolism; ABC transporters; Biosynthesis of amino acids; Cyanoamino acid metabolism; Biosynthesis of secondary metabolites; Aminoacyl-tRNA biosynthesis; Pantothenate and CoA biosynthesis	Metabolism;Metabolism;Metabolism;Metabolism;Metabolism;Environmental Information Processing;Metabolism;Metabolism;Metabolism;Genetic Information Processing;Metabolism	Global and overview maps;Biosynthesis of other secondary metabolites;Amino acid metabolism;Amino acid metabolism;Global and overview maps;Membrane transport;Global and overview maps;Metabolism of other amino acids;Global and overview maps;Translation;Metabolism of cofactors and vitamins	144.1	9.326	Organic compounds	Organic acids and derivatives	Carboxylic acids and derivatives	Amino acids, peptides, and analogues	6.0848	6.1311	6.0496	6.1326	6.2081	6.1811	6.2221	6.1144	6.1678	6.2114	6.1603	6.1288	6.1696	6.1541	6.1557	6.1792
metab_25	malonic acid	pos	HMDB0000691;LMFA01170041	Malonic acid	104.011	141-82-2	C3H4O4	:H:C:O:	C00383;C04025	Malonate;Malonic acid;Propanedioic acid;alpha,omega-Dicarboxylic acid	Organic acids;-	Carboxylic acids;-	map00240;map01100;map01212;map00061;map00410	Pyrimidine metabolism; Metabolic pathways; Fatty acid metabolism; Fatty acid biosynthesis; beta-Alanine metabolism	Metabolism;Metabolism;Metabolism;Metabolism;Metabolism	Nucleotide metabolism;Global and overview maps;Global and overview maps;Lipid metabolism;Metabolism of other amino acids	147	9.677	Organic compounds	Organic acids and derivatives	Carboxylic acids and derivatives	Dicarboxylic acids and derivatives	5.6371	5.5896	5.593	5.5691	5.6203	5.7313	5.5365	5.4959	5.4617	5.5412	5.4184	5.5076	5.5655	5.5735	5.5708	5.5927
metab_26	urea	pos	HMDB0000294	Urea	60.0324	57-13-6	CH4N2O	:H:C:O:N:	C00086	Urea;Carbamide	-	-	map01100;map00220;map00230;map00780;map02010;map00330;map00240;map00791	Metabolic pathways; Arginine biosynthesis; Purine metabolism; Biotin metabolism; ABC transporters; Arginine and proline metabolism; Pyrimidine metabolism; Atrazine degradation	Metabolism;Metabolism;Metabolism;Metabolism;Environmental Information Processing;Metabolism;Metabolism;Metabolism	Global and overview maps;Amino acid metabolism;Nucleotide metabolism;Metabolism of cofactors and vitamins;Membrane transport;Amino acid metabolism;Nucleotide metabolism;Xenobiotics biodegradation and metabolism	174.1	9.85	Organic compounds	Organic acids and derivatives	Organic carbonic acids and derivatives	Ureas	5.0642	5.029	4.9789	5.0025	4.9786	4.9692	4.9606	4.8682	4.9135	4.9186	4.9106	4.8991	4.9414	4.9343	4.9317	4.9641
metab_27	benzoic acid	pos	HMDB0001870	Benzoic acid	122.037	65-85-0	C7H6O2	:H:C:O:	C09815;C00539;C00261;C00180	Benzamide;Aromatic acid;Aromatic carboxylic acid;Benzaldehyde;Benzoic aldehyde;Benzoate;Benzoic acid;Benzenecarboxylic acid;Phenylformic acid;Dracylic acid	-	-	map01100;map01110;map00360	Metabolic pathways; Biosynthesis of secondary metabolites; Phenylalanine metabolism	Metabolism;Metabolism;Metabolism	Global and overview maps;Global and overview maps;Amino acid metabolism	116.1	9.936	Organic compounds	Benzenoids	Benzene and substituted derivatives	Benzoic acids and derivatives	5.4679	5.4019	5.3647	5.3789	5.3845	5.3401	5.3725	5.2403	5.2928	5.3432	5.3127	5.2479	5.2946	5.2801	5.2853	5.328
metab_28	ethanolamine	pos	HMDB0000149	Ethanolamine	61.0528	141-43-5	C2H7NO	:H:C:O:N:	C00189	Ethanolamine;Aminoethanol;2-Hydroxyethylamine	Peptides	Amines	map01100;map00564	Metabolic pathways; Glycerophospholipid metabolism	Metabolism;Metabolism	Global and overview maps;Lipid metabolism	174.1	10.202	Organic compounds	Organic nitrogen compounds	Organonitrogen compounds	Amines	7.3528	7.3187	7.2829	7.3115	7.271	7.2927	7.2674	7.1808	7.2097	7.2247	7.2227	7.2132	7.263	7.2463	7.2534	7.2705
metab_29	L-leucine	pos	HMDB0000687	L-Leucine	131.095	61-90-5	C6H13NO2	:H:C:O:N:	C00123	L-Leucine;2-Amino-4-methylvaleric acid;(2S)-alpha-2-Amino-4-methylvaleric acid;(2S)-alpha-Leucine	Peptides	Amino acids	map01100;map01110;map00280;map00290;map01210;map02010;map01230;map00970	Metabolic pathways; Biosynthesis of secondary metabolites; Valine, leucine and isoleucine degradation; Valine, leucine and isoleucine biosynthesis; 2-Oxocarboxylic acid metabolism; ABC transporters; Biosynthesis of amino acids; Aminoacyl-tRNA biosynthesis	Metabolism;Metabolism;Metabolism;Metabolism;Metabolism;Environmental Information Processing;Metabolism;Genetic Information Processing	Global and overview maps;Global and overview maps;Amino acid metabolism;Amino acid metabolism;Global and overview maps;Membrane transport;Global and overview maps;Translation	158.1	10.276	Organic compounds	Organic acids and derivatives	Carboxylic acids and derivatives	Amino acids, peptides, and analogues	5.9338	5.9943	5.8786	5.9937	6.036	5.9766	6.0744	5.9997	6.0098	6.0435	6.0097	5.954	6.0056	5.9952	6.0048	6.0219
metab_30	glycerol	pos	HMDB0000131	Glycerol	92.0473	56-81-5	C3H8O3	:H:C:O:	C00116	Glycerol;Glycerin;1,2,3-Trihydroxypropane;1,2,3-Propanetriol	Carbohydrates	Monosaccharides	map01100;map00040;map02010;map00561;map00052	Metabolic pathways; Pentose and glucuronate interconversions; ABC transporters; Glycerolipid metabolism; Galactose metabolism	Metabolism;Metabolism;Environmental Information Processing;Metabolism;Metabolism	Global and overview maps;Carbohydrate metabolism;Membrane transport;Lipid metabolism;Carbohydrate metabolism	205.1	10.302	Organic compounds	Organic oxygen compounds	Organooxygen compounds	Carbohydrates and carbohydrate conjugates	6.223	6.1523	6.1359	6.2433	6.2013	6.1765	6.0514	6.1095	6.0965	6.1645	6.1503	6.1366	6.1705	6.1539	6.1584	6.1806
metab_31	DL-isoleucine	pos	-	-	-	443-79-8	-	-	-	-	-	-	-	-	-	-	158.1	10.638	-	-	-	-	5.593	5.6572	5.5431	5.6751	5.7396	5.6901	5.7249	5.6725	5.6904	5.7223	5.6787	5.6468	5.6778	5.6713	5.666	5.6936
metab_32	L-proline	pos	HMDB0000162	L-Proline	115.063	147-85-3	C5H9NO2	:H:C:O:N:	C00148	L-Proline;2-Pyrrolidinecarboxylic acid	Peptides	Amino acids	map01100;map01110;map02010;map00330;map01230;map00332;map00970;map00404	Metabolic pathways; Biosynthesis of secondary metabolites; ABC transporters; Arginine and proline metabolism; Biosynthesis of amino acids; Carbapenem biosynthesis; Aminoacyl-tRNA biosynthesis; Staurosporine biosynthesis	Metabolism;Metabolism;Environmental Information Processing;Metabolism;Metabolism;Metabolism;Genetic Information Processing;Metabolism	Global and overview maps;Global and overview maps;Membrane transport;Amino acid metabolism;Global and overview maps;Biosynthesis of other secondary metabolites;Translation;Biosynthesis of other secondary metabolites	143.1	10.727	Organic compounds	Organic acids and derivatives	Carboxylic acids and derivatives	Amino acids, peptides, and analogues	6.643	6.6368	6.6217	6.6476	6.6391	6.6897	6.6921	6.6118	6.6704	6.702	6.6773	6.6777	6.6598	6.6537	6.6491	6.6814
metab_33	glycine	pos	-	-	-	-	-	-	-	-	-	-	-	-	-	-	174.1	10.86	-	-	-	-	5.9721	6.0131	5.9331	5.9844	5.9922	6.0267	5.967	5.9278	5.9692	6.006	5.9992	5.9875	5.9982	5.9901	5.996	6.013
metab_34	succinic acid	pos	HMDB0000254;LMFA01170043	Succinic acid	118.027	110-15-6	C4H6O4	:H:C:O:	C00042	Succinate;Succinic acid;Butanedionic acid;Ethylenesuccinic acid	Organic acids	Carboxylic acids	map01100;map00630;map00310;map01110;map00640;map00920;map00650;map01200;map00620;map00760;map00250;map00360;map00350;map00020;map00190	Metabolic pathways; Glyoxylate and dicarboxylate metabolism; Lysine degradation; Biosynthesis of secondary metabolites; Propanoate metabolism; Sulfur metabolism; Butanoate metabolism; Carbon metabolism; Pyruvate metabolism; Nicotinate and nicotinamide metabolism; Alanine, aspartate and glutamate metabolism; Phenylalanine metabolism; Tyrosine metabolism; Citrate cycle (TCA cycle); Oxidative phosph…	Metabolism;Metabolism;Metabolism;Metabolism;Metabolism;Metabolism;Metabolism;Metabolism;Metabolism;Metabolism;Metabolism;Metabolism;Metabolism;Metabolism;Metabolism	Global and overview maps;Carbohydrate metabolism;Amino acid metabolism;Global and overview maps;Carbohydrate metabolism;Energy metabolism;Carbohydrate metabolism;Global and overview maps;Carbohydrate metabolism;Metabolism of cofactors and vitamins;Amino acid metabolism;Amino acid metabolism;Amino acid metabolism;Carbohydrate metabolism;Energy metabolism	147	10.992	Organic compounds	Organic acids and derivatives	Carboxylic acids and derivatives	Dicarboxylic acids and derivatives	5.9554	5.7871	5.7942	5.8438	5.7835	5.809	5.6739	5.6042	5.5329	5.5993	5.46	5.5171	5.8335	5.8297	5.7383	5.7428
metab_35	glyceric acid	pos	HMDB0000139	Glyceric acid	106.027	473-81-4	C3H6O4	:H:C:O:	C00258	D-Glycerate;Glycerate;(R)-Glycerate;Glyceric acid	-	-	map01100;map00630;map01110;map00561;map01200;map00680;map00260;map00030	Metabolic pathways; Glyoxylate and dicarboxylate metabolism; Biosynthesis of secondary metabolites; Glycerolipid metabolism; Carbon metabolism; Methane metabolism; Glycine, serine and threonine metabolism; Pentose phosphate pathway	Metabolism;Metabolism;Metabolism;Metabolism;Metabolism;Metabolism;Metabolism;Metabolism	Global and overview maps;Carbohydrate metabolism;Global and overview maps;Lipid metabolism;Global and overview maps;Energy metabolism;Amino acid metabolism;Carbohydrate metabolism	292.1	11.255	Organic compounds	Organic oxygen compounds	Organooxygen compounds	Carbohydrates and carbohydrate conjugates	3.7597	3.7908	3.7697	3.8633	3.8195	3.8131	3.961	3.9225	4.0216	4.0927	4.0955	4.0622	3.9766	3.961	3.9625	4.0055
metab_36	citraconic acid	pos	HMDB0000634;LMFA01170099	Citraconic acid	130.027	498-23-7	C5H6O4	:H:C:O:	C02226	2-Methylmaleate;Citraconate;Citraconic acid;Methylmaleic acid	-	-	map01100;map01210;map00660;map00290	Metabolic pathways; 2-Oxocarboxylic acid metabolism; C5-Branched dibasic acid metabolism; Valine, leucine and isoleucine biosynthesis	Metabolism;Metabolism;Metabolism;Metabolism	Global and overview maps;Global and overview maps;Carbohydrate metabolism;Amino acid metabolism	241.1	11.379	Organic compounds	Lipids and lipid-like molecules	Fatty Acyls	Fatty acids and conjugates	3.8498	3.8668	3.7877	3.9137	3.8836	3.8678	4.1091	4.0308	4.1502	4.1907	4.2262	4.1872	4.0601	4.0646	4.0565	4.084
metab_37	fumaric acid	pos	HMDB0000134	Fumaric acid	116.011	136723-16-5;136723-11-0;110-17-8	C4H4O4	:H:C:O:	C00122	Fumarate;Fumaric acid;trans-Butenedioic acid	-	-	map01100;map00220;map01110;map00350;map00650;map01200;map00620;map00760;map00250;map00360;map00020;map00190	Metabolic pathways; Arginine biosynthesis; Biosynthesis of secondary metabolites; Tyrosine metabolism; Butanoate metabolism; Carbon metabolism; Pyruvate metabolism; Nicotinate and nicotinamide metabolism; Alanine, aspartate and glutamate metabolism; Phenylalanine metabolism; Citrate cycle (TCA cycle); Oxidative phosphorylation	Metabolism;Metabolism;Metabolism;Metabolism;Metabolism;Metabolism;Metabolism;Metabolism;Metabolism;Metabolism;Metabolism;Metabolism	Global and overview maps;Amino acid metabolism;Global and overview maps;Amino acid metabolism;Carbohydrate metabolism;Global and overview maps;Carbohydrate metabolism;Metabolism of cofactors and vitamins;Amino acid metabolism;Amino acid metabolism;Carbohydrate metabolism;Energy metabolism	245.1	11.606	Organic compounds	Organic acids and derivatives	Carboxylic acids and derivatives	Dicarboxylic acids and derivatives	4.5057	4.4468	4.4115	4.2888	4.4214	4.3167	4.491	4.3084	4.5668	4.365	4.4773	4.2719	4.6195	4.61	4.5294	4.5027
metab_38	Antiarol	pos	-	-	-	-	-	-	C10765	Antiarol;3,4,5-Trimethoxyphenol	-	-	-	-	-	-	241.1	11.727	-	-	-	-	4.3754	4.4364	4.3601	4.2947	4.4622	4.5409	4.4948	4.3298	4.4684	4.5049	4.4263	4.3831	4.4347	4.3781	4.4038	4.3832
metab_39	L-serine	pos	HMDB0000187	L-Serine	105.043	56-45-1	C3H7NO3	:H:C:O:N:	C00065	L-Serine;L-2-Amino-3-hydroxypropionic acid;L-3-Hydroxy-alanine;Serine	Peptides	Amino acids	map01100;map00630;map01110;map00920;map01502;map00460;map00270;map01200;map01230;map00680;map00600;map02010;map00260;map00261;map00970	Metabolic pathways; Glyoxylate and dicarboxylate metabolism; Biosynthesis of secondary metabolites; Sulfur metabolism; Vancomycin resistance; Cyanoamino acid metabolism; Cysteine and methionine metabolism; Carbon metabolism; Biosynthesis of amino acids; Methane metabolism; Sphingolipid metabolism; ABC transporters; Glycine, serine and threonine metabolism; Monobactam biosynthesis; Aminoacyl-tRNA …	Metabolism;Metabolism;Metabolism;Metabolism;Human Diseases;Metabolism;Metabolism;Metabolism;Metabolism;Metabolism;Metabolism;Environmental Information Processing;Metabolism;Metabolism;Genetic Information Processing	Global and overview maps;Carbohydrate metabolism;Global and overview maps;Energy metabolism;Drug resistance: antimicrobial;Metabolism of other amino acids;Amino acid metabolism;Global and overview maps;Global and overview maps;Energy metabolism;Lipid metabolism;Membrane transport;Amino acid metabolism;Biosynthesis of other secondary metabolites;Translation	204.1	11.758	Organic compounds	Organic acids and derivatives	Carboxylic acids and derivatives	Amino acids, peptides, and analogues	5.5706	5.6191	5.5941	5.6688	5.6482	5.6767	5.6952	5.5505	5.6647	5.7064	5.6523	5.6459	5.5662	5.6252	5.6252	5.6417
metab_40	gentisic acid	pos	HMDB0000152	Gentisic acid	154.027	490-79-9	C7H6O4	:H:C:O:	C00628	2,5-Dihydroxybenzoate;2,5-Dihydroxybenzoic acid;Gentisic acid;Hydroquinonecarboxylic acid;Gentisate	-	-	map01100;map00350	Metabolic pathways; Tyrosine metabolism	Metabolism;Metabolism	Global and overview maps;Amino acid metabolism	221.1	11.783	Organic compounds	Benzenoids	Benzene and substituted derivatives	Benzoic acids and derivatives	4.1166	4.1239	4.1379	4.1663	4.1404	4.1462	4.151	4.0497	4.0933	4.1067	4.1092	4.1004	4.076	4.1026	4.0979	4.1218
metab_41	tyramine	pos	HMDB0000306	Tyramine	137.084	51-67-2	C8H11NO	:H:C:O:N:	C00483	Tyramine;2-(p-Hydroxyphenyl)ethylamine	Peptides	Amines	map01100;map00680;map01110;map00350	Metabolic pathways; Methane metabolism; Biosynthesis of secondary metabolites; Tyrosine metabolism	Metabolism;Metabolism;Metabolism;Metabolism	Global and overview maps;Energy metabolism;Global and overview maps;Amino acid metabolism	174.1	11.802	Organic compounds	Benzenoids	Benzene and substituted derivatives	Phenethylamines	4.3593	4.3272	4.3105	4.2977	4.2384	4.2966	4.278	4.1957	4.2201	4.2381	4.2064	4.1366	4.2509	4.2349	4.2474	4.2645
metab_42	pipecolic acid	pos	HMDB0000070	Pipecolic acid	129.079	535-75-1	C6H11NO2	:H:C:O:N:	C00408	L-Pipecolate;Pipecolinic acid;Pipecolic acid;2-Piperidinecarboxylic acid;(S)-Piperidine-2-carboxylic acid	-	-	map01100;map00310;map01110	Metabolic pathways; Lysine degradation; Biosynthesis of secondary metabolites	Metabolism;Metabolism;Metabolism	Global and overview maps;Amino acid metabolism;Global and overview maps	156.1	11.829	Organic compounds	Organic acids and derivatives	Carboxylic acids and derivatives	Amino acids, peptides, and analogues	5.4054	5.4408	5.4274	5.4802	5.4567	5.5034	5.5272	5.4084	5.4985	5.5476	5.5316	5.4669	5.4725	5.4601	5.4586	5.4948
metab_43	saccharin	pos	HMDB0029723	Saccharin	182.999	1981-07-02	C7H5NO3S	:H:C:S:O:N:	C12283	Saccharin	-	-	-	-	-	-	240.2	12.149	Organic compounds	Organoheterocyclic compounds	Benzothiazoles	Not Available	4.3452	4.2969	4.2852	4.3214	4.32	4.3271	4.3309	4.1524	4.2352	4.2674	4.2541	4.2214	4.2956	4.2589	4.2727	4.2976
metab_44	L-threonine	pos	HMDB0000167	L-Threonine	119.058	72-19-5	C4H9NO3	:H:C:O:N:	C00188	L-Threonine;2-Amino-3-hydroxybutyric acid	Peptides	Amino acids	map01100;map01110;map00970;map00290;map02010;map00860;map01230;map00260;map00261	Metabolic pathways; Biosynthesis of secondary metabolites; Aminoacyl-tRNA biosynthesis; Valine, leucine and isoleucine biosynthesis; ABC transporters; Porphyrin and chlorophyll metabolism; Biosynthesis of amino acids; Glycine, serine and threonine metabolism; Monobactam biosynthesis	Metabolism;Metabolism;Genetic Information Processing;Metabolism;Environmental Information Processing;Metabolism;Metabolism;Metabolism;Metabolism	Global and overview maps;Global and overview maps;Translation;Amino acid metabolism;Membrane transport;Metabolism of cofactors and vitamins;Global and overview maps;Amino acid metabolism;Biosynthesis of other secondary metabolites	218.1	12.171	Organic compounds	Organic acids and derivatives	Carboxylic acids and derivatives	Amino acids, peptides, and analogues	5.6821	5.6978	5.6614	5.73	5.7481	5.7314	5.7521	5.6483	5.7619	5.7813	5.7585	5.7472	5.7133	5.7017	5.6997	5.7268
metab_45	3-(methylthio)-propylamine	pos	-	-	-	-	-	-	-	-	-	-	-	-	-	-	174.1	12.582	-	-	-	-	5.3188	5.2989	5.2409	5.2714	5.2339	5.2347	5.2324	5.1296	5.1522	5.1614	5.1776	5.157	5.2092	5.199	5.195	5.2269
metab_46	L-homoserine	pos	HMDB0000719	L-Homoserine	119.058	672-15-1	C4H9NO3	:H:C:O:N:	C00263	L-Homoserine;2-Amino-4-hydroxybutyric acid	Peptides	Amino acids	map01100;map01110;map00300;map00270;map01230;map00260;map00920	Metabolic pathways; Biosynthesis of secondary metabolites; Lysine biosynthesis; Cysteine and methionine metabolism; Biosynthesis of amino acids; Glycine, serine and threonine metabolism; Sulfur metabolism	Metabolism;Metabolism;Metabolism;Metabolism;Metabolism;Metabolism;Metabolism	Global and overview maps;Global and overview maps;Amino acid metabolism;Amino acid metabolism;Global and overview maps;Amino acid metabolism;Energy metabolism	248.1	12.865	Organic compounds	Organic acids and derivatives	Carboxylic acids and derivatives	Amino acids, peptides, and analogues	4.7123	4.6967	4.7228	4.7448	4.7382	4.7972	4.7508	4.7198	4.7888	4.8304	4.7994	4.8362	4.7724	4.7664	4.7741	4.7908
metab_47	serotonin	pos	HMDB0000259	Serotonin	176.095	50-67-9	C10H12N2O	:H:C:O:N:	C00780	Serotonin;3-(2-Aminoethyl)-1H-indol-5-ol;5-Hydroxytryptamine;Enteramine	Peptides;Hormones and transmitters	Amines;Neurotransmitters	map01100;map00380	Metabolic pathways; Tryptophan metabolism	Metabolism;Metabolism	Global and overview maps;Amino acid metabolism	174.1	13.133	Organic compounds	Organoheterocyclic compounds	Indoles and derivatives	Tryptamines and derivatives	4.5582	4.5367	4.4875	4.5038	4.4889	4.4593	4.4824	4.3691	4.4169	4.4199	4.4102	4.4178	4.4568	4.4375	4.4418	4.4676
metab_48	3,5-dihydroxyphenylglycine	pos	-	-	-	-	-	-	-	-	-	-	-	-	-	-	281	13.598	-	-	-	-	3.9754	3.9444	3.8956	3.8983	3.9142	3.9209	3.9213	3.8079	3.7862	3.8139	3.8723	3.7826	3.9048	3.8656	3.8914	3.9027
metab_49	D-malic acid	pos	HMDB0031518	D-Malic acid	134.022	636-61-3	C4H6O5	:H:C:O:	C00497	(R)-Malate;D-Malate;D-Malic acid	-	-	map01100;map00650	Metabolic pathways; Butanoate metabolism	Metabolism;Metabolism	Global and overview maps;Carbohydrate metabolism	233.1	13.814	Organic compounds	Organic acids and derivatives	Hydroxy acids and derivatives	Beta hydroxy acids and derivatives	4.8423	4.7971	4.8446	4.7638	4.8057	4.9158	4.7006	4.461	4.4942	4.4785	4.4317	4.5049	4.6799	4.6658	4.6656	4.6977
metab_50	5,6-dihydro-5-methyluracil	pos	-	-	-	-	-	-	C00906	5,6-Dihydrothymine;Dihydrothymine;5,6-Dihydro-5-methyluracil	-	-	-	-	-	-	111.1	14.118	-	-	-	-	4.0757	3.9426	3.8804	3.9721	4.0161	4.0345	3.7903	3.8159	3.7761	3.583	3.7116	3.7063	4.0299	3.925	3.8888	3.8841
metab_51	trans caftaric acid	pos	-	-	-	-	-	-	-	-	-	-	-	-	-	-	306.1	14.169	-	-	-	-	3.724	3.5506	3.3901	3.5966	3.5394	3.631	3.7221	3.7016	3.3934	3.6597	4.0504	3.5803	5.2628	5.2478	5.2536	5.3294
metab_52	melatonin2	pos	-	-	-	-	-	-	-	-	-	-	-	-	-	-	232.1	14.223	-	-	-	-	3.9423	3.9615	3.9324	3.9528	3.944	3.9977	4.0799	3.8754	3.9998	4.0307	4.0075	4.0054	3.9387	3.9221	3.9328	3.9561
metab_53	L-methionine	pos	HMDB0000696	L-Methionine	149.051	63-68-3	C5H11NO2S	:H:C:S:O:N:	C01733;C00073	Methionine;2-Amino-4-(methylthio)butyric acid;L-Methionine;Methionine;L-2-Amino-4methylthiobutyric acid	-;Peptides	-;Amino acids	map01100;map01110;map01210;map00270;map01230;map00970	Metabolic pathways; Biosynthesis of secondary metabolites; 2-Oxocarboxylic acid metabolism; Cysteine and methionine metabolism; Biosynthesis of amino acids; Aminoacyl-tRNA biosynthesis	Metabolism;Metabolism;Metabolism;Metabolism;Metabolism;Genetic Information Processing	Global and overview maps;Global and overview maps;Global and overview maps;Amino acid metabolism;Global and overview maps;Translation	176.1	14.271	Organic compounds	Organic acids and derivatives	Carboxylic acids and derivatives	Amino acids, peptides, and analogues	5.4011	5.4277	5.3625	5.2313	5.4845	5.6278	5.5138	5.4923	5.6768	5.7134	5.7	5.6736	5.479	5.52	5.5186	5.5346
metab_54	L-glutamic acid(dehydrated)	pos	-	-	-	-	-	-	-	-	-	-	-	-	-	-	156.1	14.338	-	-	-	-	5.7021	5.6984	5.7598	5.8327	5.8007	5.7969	5.7134	5.5919	5.6254	5.6802	5.6741	5.6849	5.7229	5.7241	5.7209	5.7433
metab_55	gamma-aminobutyric acid(GABA)	pos	-	-	-	-	-	-	-	-	-	-	-	-	-	-	174.1	14.454	-	-	-	-	7.1188	7.1803	7.1144	7.1523	7.1784	7.2002	7.1929	7.148	7.1602	7.1793	7.1332	7.1386	7.1688	7.1609	7.1604	7.1801
metab_56	L-cysteine	pos	HMDB0000574	L-Cysteine	121.02	52-90-4	C3H7NO2S	:H:C:S:O:N:	C00097	L-Cysteine;L-2-Amino-3-mercaptopropionic acid	Peptides	Amino acids	map01100;map00480;map00311;map00770;map00920;map00430;map00460;map00270;map01200;map00332;map00730;map01110;map01230;map00260;map04122;map00970	Metabolic pathways; Glutathione metabolism; Penicillin and cephalosporin biosynthesis; Pantothenate and CoA biosynthesis; Sulfur metabolism; Taurine and hypotaurine metabolism; Cyanoamino acid metabolism; Cysteine and methionine metabolism; Carbon metabolism; Carbapenem biosynthesis; Thiamine metabolism; Biosynthesis of secondary metabolites; Biosynthesis of amino acids; Glycine, serine and threo…	Metabolism;Metabolism;Metabolism;Metabolism;Metabolism;Metabolism;Metabolism;Metabolism;Metabolism;Metabolism;Metabolism;Metabolism;Metabolism;Metabolism;Genetic Information Processing;Genetic Information Processing	Global and overview maps;Metabolism of other amino acids;Biosynthesis of other secondary metabolites;Metabolism of cofactors and vitamins;Energy metabolism;Metabolism of other amino acids;Metabolism of other amino acids;Amino acid metabolism;Global and overview maps;Biosynthesis of other secondary metabolites;Metabolism of cofactors and vitamins;Global and overview maps;Global and overview maps;A…	220.2	14.839	Organic compounds	Organic acids and derivatives	Carboxylic acids and derivatives	Amino acids, peptides, and analogues	5.1145	5.166	5.0606	5.1067	5.2265	5.3114	5.2609	5.1832	5.3745	5.4151	5.3978	5.3555	5.1927	5.2135	5.2139	5.2307
metab_57	threonic acid	pos	HMDB0000943	Threonic acid	136.037	3909-12-04	C4H8O5	:H:C:O:	C01620	Threonate;L-Threonate;(2R,3S)-2,3,4-Trihydroxybutanoic acid	-	-	map01100;map00053	Metabolic pathways; Ascorbate and aldarate metabolism	Metabolism;Metabolism	Global and overview maps;Carbohydrate metabolism	292.1	14.894	Organic compounds	Organic oxygen compounds	Organooxygen compounds	Carbohydrates and carbohydrate conjugates	4.5796	4.6135	4.5353	4.4948	4.5444	4.0794	4.5395	4.3864	3.9869	3.9371	3.9358	3.8532	4.3736	4.3556	4.3579	4.3815
metab_58	6-hydroxynicotinic acid	pos	HMDB0002658	6-Hydroxynicotinic acid	139.027	5006-66-6	C6H5NO3	:H:C:O:N:	C01020	6-Hydroxynicotinate;6-Hydroxynicotinic acid	-	-	map01100;map00760	Metabolic pathways; Nicotinate and nicotinamide metabolism	Metabolism;Metabolism	Global and overview maps;Metabolism of cofactors and vitamins	268.1	15.135	Organic compounds	Organoheterocyclic compounds	Pyridines and derivatives	Pyridinecarboxylic acids and derivatives	4.5642	4.4156	4.5158	4.5182	4.3565	4.5779	4.1494	4.3127	4.4903	4.2944	4.3691	4.3712	4.4185	4.3995	4.402	4.4537
metab_59	Anisomycin	pos	-	-	-	22862-76-6	-	-	C11281	Anisomycin	-	-	-	-	-	-	304.1	15.142	-	-	-	-	4.0986	3.9721	3.9287	3.7399	4.1034	4.1382	3.4677	3.0235	3.0682	3.1712	3.0237	3.2221	3.7632	3.7574	3.7501	3.8086
metab_60	4-hydroxybenzyl cyanide	pos	-	-	-	-	-	-	C03766	4-Hydroxyphenylacetonitrile;4-Hydroxybenzyl cyanide	-	-	-	-	-	-	217.1	16.298	-	-	-	-	4.007	3.6841	3.6763	3.4812	4.2054	3.9552	3.4712	4.2734	4.0167	3.7005	3.8941	3.8889	3.9177	3.9303	3.9133	3.9852
metab_61	L-asparagine	pos	HMDB0000168	L-Asparagine	132.053	70-47-3	C4H8N2O3	:H:C:O:N:	C00152	L-Asparagine;2-Aminosuccinamic acid	Peptides	Amino acids	map01100;map01110;map00460;map01230;map00250;map00970	Metabolic pathways; Biosynthesis of secondary metabolites; Cyanoamino acid metabolism; Biosynthesis of amino acids; Alanine, aspartate and glutamate metabolism; Aminoacyl-tRNA biosynthesis	Metabolism;Metabolism;Metabolism;Metabolism;Metabolism;Genetic Information Processing	Global and overview maps;Global and overview maps;Metabolism of other amino acids;Global and overview maps;Amino acid metabolism;Translation	328.3	16.529	Organic compounds	Organic acids and derivatives	Carboxylic acids and derivatives	Amino acids, peptides, and analogues	3.6316	3.6195	3.5581	3.8914	3.8188	3.7758	3.8059	3.7148	3.7067	3.8273	3.6557	3.6421	3.9241	3.9079	3.9234	3.9434
metab_62	D-lyxose	pos	-	-	-	-	-	-	C00476;C08348	D-Lyxose;Galacturonic acid	Carbohydrates;-	Monosaccharides;-	map00040	Pentose and glucuronate interconversions	Metabolism	Carbohydrate metabolism	307.1	16.607	-	-	-	-	4.6115	4.6124	4.6182	4.6398	4.6601	4.5908	4.2593	4.3756	4.3196	4.3274	4.3344	4.3692	4.517	4.5004	4.5087	4.5261
metab_63	suberic acid	pos	HMDB0000893;LMFA01170001	Suberic acid	174.089	505-48-6	C8H14O4	:H:C:O:	C08278	Suberic acid;Cork acid;1,8-Octanedioic acid;Octanedioic acid;1,6-Hexanedicarboxylic acid	Organic acids	Carboxylic acids	-	-	-	-	303.1	16.931	Organic compounds	Lipids and lipid-like molecules	Fatty Acyls	Fatty acids and conjugates	3.7806	3.8432	3.6456	3.5992	3.7357	3.8265	3.7736	3.4429	3.7323	3.7076	3.5963	3.6224	3.8382	3.7469	3.7059	3.7155
metab_64	benzyl thiocyanate	pos	HMDB0034273	Benzyl thiocyanate	149.03	3012-37-1	C8H7NS	:H:C:S:N:	C02660	Benzyl thiocyanate	-	-	-	-	-	-	154.1	17.117	Organic compounds	Benzenoids	Benzene and substituted derivatives	Benzyl thiocyanates	5.6796	5.6295	5.5686	5.5867	5.5857	5.6105	5.5911	5.4682	5.4934	5.5011	5.3921	5.4673	5.6118	5.563	5.5938	5.5616
metab_65	N-acetyl-5-hydroxytryptamine	pos	-	-	-	-	-	-	C00978	N-Acetylserotonin;N-Acetyl-5-hydroxytryptamine	-	-	map01100;map00380	Metabolic pathways; Tryptophan metabolism	Metabolism;Metabolism	Global and overview maps;Amino acid metabolism	377.1	17.402	-	-	-	-	3.0784	3.1499	3.1305	2.7619	2.7445	2.823	2.5512	2.6496	2.7949	2.6239	2.7891	2.6655	2.8363	2.8305	2.6382	2.6948
metab_66	putrescine	pos	HMDB0001414	Putrescine	88.1	110-60-1	C4H12N2	:H:C:N:	C02896;C00134	alpha,omega-Diamine;Putrescine;1,4-Butanediamine;1,4-Diaminobutane;Tetramethylenediamine;Butane-1,4-diamine	-;Peptides	-;Amines	map01100;map00480;map01110;map00472;map02010;map00330	Metabolic pathways; Glutathione metabolism; Biosynthesis of secondary metabolites; D-Arginine and D-ornithine metabolism; ABC transporters; Arginine and proline metabolism	Metabolism;Metabolism;Metabolism;Metabolism;Environmental Information Processing;Metabolism	Global and overview maps;Metabolism of other amino acids;Global and overview maps;Metabolism of other amino acids;Membrane transport;Amino acid metabolism	174.1	17.456	Organic compounds	Organic nitrogen compounds	Organonitrogen compounds	Amines	5.2367	5.308	5.4564	5.4027	5.1761	5.0173	5.3471	5.2974	5.1139	5.2252	5.2179	5.1309	5.2649	5.2483	5.2506	5.2752
metab_67	citrulline	pos	HMDB0000904	Citrulline	175.096	372-75-8	C6H13N3O3	:H:C:O:N:	C00327	L-Citrulline;2-Amino-5-ureidovaleric acid;Citrulline	Peptides	Amino acids	map01100;map00220;map01110;map01230	Metabolic pathways; Arginine biosynthesis; Biosynthesis of secondary metabolites; Biosynthesis of amino acids	Metabolism;Metabolism;Metabolism;Metabolism	Global and overview maps;Amino acid metabolism;Global and overview maps;Global and overview maps	184.1	17.56	Organic compounds	Organic acids and derivatives	Carboxylic acids and derivatives	Amino acids, peptides, and analogues	4.2086	4.1701	4.1752	4.2917	4.3064	4.2115	4.2166	4.2475	4.281	4.3433	4.2121	4.2364	4.4025	4.2407	4.2834	4.2821
metab_68	glycerol-phosphate	pos	-	-	-	-	-	-	-	-	-	-	-	-	-	-	357.2	17.782	-	-	-	-	5.6155	5.7119	5.6867	5.7247	5.7749	5.7317	5.7156	5.771	5.7605	5.7692	5.7084	5.714	5.7265	5.7122	5.7121	5.747
metab_69	D-sphingosine	pos	-	-	-	-	-	-	-	-	-	-	-	-	-	-	204.1	18.011	-	-	-	-	4.3581	4.3111	4.3469	4.4397	4.3722	4.3608	4.4369	4.4201	4.4489	4.5023	4.4369	4.4188	4.418	4.4166	4.4123	4.4376
metab_70	phosphoric acid	pos	HMDB0001429;HMDB0002105;HMDB0000973;HMDB0002142	Phosphate	97.9769	14066-20-7;82530-89-0;7664-38-2;14265-44-2;14066-19-4;6291-78-7	H3O4P	:H:O:P:	C00009	Orthophosphate;Phosphate;Phosphoric acid;Orthophosphoric acid	-	-	map04111;map02010;map00190	Cell cycle - yeast; ABC transporters; Oxidative phosphorylation	Cellular Processes;Environmental Information Processing;Metabolism	Cell growth and death;Membrane transport;Energy metabolism	299.1	18.066	Inorganic compounds	Homogeneous non-metal compounds	Non-metal oxoanionic compounds	Non-metal phosphates	5.5876	5.6355	5.6425	5.7232	5.7383	5.731	5.7492	5.7395	5.7607	5.8222	5.7894	5.7777	5.7358	5.7262	5.7301	5.756
metab_71	azelaic acid	pos	HMDB0000784;LMFA01170054	Azelaic acid	188.105	123-99-9	C9H16O4	:H:C:O:	C08261	Azelaic acid;Nonanedioic acid;1,7-Heptanedicarboxylic acid	-	-	-	-	-	-	317.1	18.266	Organic compounds	Lipids and lipid-like molecules	Fatty Acyls	Fatty acids and conjugates	4.5892	4.4511	4.4483	4.4214	4.2518	4.2592	4.2528	4.0674	4.1127	3.9254	4.0667	3.9942	4.4497	4.3045	4.2255	4.2202
metab_72	citric acid	pos	HMDB0000094	Citric acid	192.027	77-92-9	C6H8O7	:H:C:O:	C00158	Citrate;Citric acid;2-Hydroxy-1,2,3-propanetricarboxylic acid;2-Hydroxytricarballylic acid	Organic acids	Carboxylic acids	map01100;map00630;map01110;map01210;map01200;map01230;map01053;map00250;map00020	Metabolic pathways; Glyoxylate and dicarboxylate metabolism; Biosynthesis of secondary metabolites; 2-Oxocarboxylic acid metabolism; Carbon metabolism; Biosynthesis of amino acids; Biosynthesis of siderophore group nonribosomal peptides; Alanine, aspartate and glutamate metabolism; Citrate cycle (TCA cycle)	Metabolism;Metabolism;Metabolism;Metabolism;Metabolism;Metabolism;Metabolism;Metabolism;Metabolism	Global and overview maps;Carbohydrate metabolism;Global and overview maps;Global and overview maps;Global and overview maps;Global and overview maps;Metabolism of terpenoids and polyketides;Amino acid metabolism;Carbohydrate metabolism	273.1	18.53	Organic compounds	Organic acids and derivatives	Carboxylic acids and derivatives	Tricarboxylic acids and derivatives	6.0372	6.0749	6.0107	5.9758	6.0902	6.1884	6.0538	5.7851	5.9532	5.9197	5.8496	5.9277	5.992	5.9823	5.9901	6.0072
metab_73	4-aminobenzoic acid	pos	HMDB0001392	p-Aminobenzoic acid	137.048	150-13-0	C7H7NO2	:H:C:O:N:	C07527;C00568	Benzocaine;Ethyl aminobenzoate;4-Aminobenzoate;ABEE;4-Aminobenzoic acid;p-Aminobenzoate	-	-	map01100;map00790	Metabolic pathways; Folate biosynthesis	Metabolism;Metabolism	Global and overview maps;Metabolism of cofactors and vitamins	316.1	18.806	Organic compounds	Benzenoids	Benzene and substituted derivatives	Benzoic acids and derivatives	3.7486	3.7378	3.7124	3.7835	3.8151	3.9763	3.7961	3.7686	3.9465	3.9553	3.8594	3.917	3.8801	3.8551	3.8605	3.8633
metab_74	dehydroascorbic acid	pos	HMDB0001264	Dehydroascorbic acid	174.016	490-83-5	C6H6O6	:H:C:O:	C05422;C00425	Dehydroascorbate;Dehydroascorbic acid;L-Dehydroascorbate;L-Dehydroascorbic acid;-	-	-	map01100;map00480;map00053	Metabolic pathways; Glutathione metabolism; Ascorbate and aldarate metabolism	Metabolism;Metabolism;Metabolism	Global and overview maps;Metabolism of other amino acids;Carbohydrate metabolism	157	18.893	Organic compounds	Organoheterocyclic compounds	Lactones	Gamma butyrolactones	4.7414	4.7103	4.5895	4.6163	4.9192	4.9633	4.5706	4.4568	4.8049	4.7852	4.7907	4.9319	4.9387	5.0297	4.8939	4.9577
metab_75	myristic acid	pos	LMFA01010014;HMDB0000806	Myristic acid	228.209	544-63-8	C14H28O2	:H:C:O:	C06424	Tetradecanoic acid;Tetradecanoate;Myristic acid	Lipids	Fatty acids	map01100;map00061	Metabolic pathways; Fatty acid biosynthesis	Metabolism;Metabolism	Global and overview maps;Lipid metabolism	285.2	18.967	Organic compounds	Lipids and lipid-like molecules	Fatty Acyls	Fatty acids and conjugates	5.5887	5.5363	5.5952	5.6574	5.6803	5.5316	5.7634	5.778	5.7466	5.7532	5.7193	5.7059	5.7008	5.6867	5.6865	5.7144
metab_76	psicose	pos	-	-	-	-	-	-	-	-	-	-	-	-	-	-	307.1	19.21	-	-	-	-	4.3398	4.3828	4.3415	4.436	4.3947	4.4282	4.449	4.4961	4.5956	4.6092	4.6301	4.5921	4.5267	4.5137	4.5123	4.5375
metab_77	methoxytryptamine	pos	-	-	-	-	-	-	C05659	5-Methoxytryptamine;5-MeOT	-	-	map00380	Tryptophan metabolism	Metabolism	Amino acid metabolism	174.1	19.298	-	-	-	-	4.3238	4.3369	4.3559	4.4156	4.5004	4.6089	4.5531	4.526	4.4547	4.4501	4.4214	4.4163	4.4429	4.4008	4.491	4.4238
metab_78	methyl-beta-D-galactopyranoside	pos	-	-	-	-	-	-	-	-	-	-	-	-	-	-	204.1	19.317	-	-	-	-	5.1668	5.182	5.1633	5.2207	5.3272	5.2015	4.9987	5.1555	5.095	5.0388	4.901	4.9855	5.138	5.1225	5.1237	5.1527
metab_79	diethyl phthalate	pos	-	-	-	84-66-2	-	-	C14175	Diethyl phthalate;Diethyl 1,2-benzenedicarboxylate	-	-	-	-	-	-	205.1	19.552	-	-	-	-	7.1346	7.1279	7.0839	7.111	7.1074	7.1201	7.1344	7.1217	7.1617	7.1753	7.1728	7.1658	7.1565	7.1425	7.1435	7.1654
metab_80	D-allose	pos	-	-	-	-	-	-	C01487	D-Allose	Carbohydrates	Monosaccharides	map01100;map02010;map00051	Metabolic pathways; ABC transporters; Fructose and mannose metabolism	Metabolism;Environmental Information Processing;Metabolism	Global and overview maps;Membrane transport;Carbohydrate metabolism	319.1	19.554	-	-	-	-	7.2819	7.2752	7.2356	7.2493	7.2458	7.2652	7.2816	7.2648	7.3062	6.9583	7.3057	7.3	7.2984	7.2836	7.284	7.3072
metab_81	L-histidine	pos	HMDB0000177	L-Histidine	155.069	71-00-1	C6H9N3O2	:H:C:O:N:	C00135	L-Histidine;(S)-alpha-Amino-1H-imidazole-4-propionic acid	Peptides	Amino acids	map01100;map01110;map00340;map02010;map01230;map00970;map00410;map00404	Metabolic pathways; Biosynthesis of secondary metabolites; Histidine metabolism; ABC transporters; Biosynthesis of amino acids; Aminoacyl-tRNA biosynthesis; beta-Alanine metabolism; Staurosporine biosynthesis	Metabolism;Metabolism;Metabolism;Environmental Information Processing;Metabolism;Genetic Information Processing;Metabolism;Metabolism	Global and overview maps;Global and overview maps;Amino acid metabolism;Membrane transport;Global and overview maps;Translation;Metabolism of other amino acids;Biosynthesis of other secondary metabolites	198.1	19.729	Organic compounds	Organic acids and derivatives	Carboxylic acids and derivatives	Amino acids, peptides, and analogues	4.2158	4.0389	3.9213	4.1312	4.0536	4.0871	4.0722	3.7062	3.7834	3.7454	3.6038	3.7045	4.0311	4.0343	3.8821	4.0852
metab_82	D(+)galactose	pos	-	-	-	-	-	-	-	-	-	-	-	-	-	-	319.1	19.788	-	-	-	-	6.6904	6.6858	6.6453	6.6692	6.675	6.7104	6.7186	6.767	6.8242	6.8383	6.8418	6.8122	6.776	6.7654	6.7645	6.7861
metab_83	L-lysine	pos	HMDB0000182	L-Lysine	146.106	56-87-1	C6H14N2O2	:H:C:O:N:	C00047	L-Lysine;Lysine acid;2,6-Diaminohexanoic acid	Peptides	Amino acids	map01100;map00310;map01110;map00300;map01210;map00780;map02010;map01230;map00970	Metabolic pathways; Lysine degradation; Biosynthesis of secondary metabolites; Lysine biosynthesis; 2-Oxocarboxylic acid metabolism; Biotin metabolism; ABC transporters; Biosynthesis of amino acids; Aminoacyl-tRNA biosynthesis	Metabolism;Metabolism;Metabolism;Metabolism;Metabolism;Metabolism;Environmental Information Processing;Metabolism;Genetic Information Processing	Global and overview maps;Amino acid metabolism;Global and overview maps;Amino acid metabolism;Global and overview maps;Metabolism of cofactors and vitamins;Membrane transport;Global and overview maps;Translation	174.1	19.871	Organic compounds	Organic acids and derivatives	Carboxylic acids and derivatives	Amino acids, peptides, and analogues	5.7133	5.7945	5.8367	5.9045	5.8921	5.6878	5.88	5.6625	5.8359	5.9048	5.888	5.8193	5.7219	5.7629	5.7594	5.7749
metab_84	Methyl Palmitate	pos	-	-	-	-	-	-	C16995	Methyl palmitate	-	-	-	-	-	-	87	19.972	-	-	-	-	5.4116	4.9795	5.2453	5.4993	5.3691	5.5575	5.0947	5.4871	5.5114	5.4764	5.4208	5.4601	5.4252	5.4086	5.4168	5.4339
metab_85	galacturonic acid	pos	HMDB0002545	Galacturonic acid	194.043	14982-50-4	C6H10O7	:H:C:O:	C08348	Galacturonic acid	-	-	-	-	-	-	333.1	20.021	Organic compounds	Organic oxygen compounds	Organooxygen compounds	Carbohydrates and carbohydrate conjugates	4.8107	4.773	4.7016	4.8092	4.7821	4.7835	4.6954	4.7596	4.8335	4.8479	4.8612	4.796	4.8015	4.7992	4.8001	4.8184
metab_86	tyrosine	pos	HMDB0000158	L-Tyrosine	181.074	60-18-4	C9H11NO3	:H:C:O:N:	C00082	L-Tyrosine;(S)-3-(p-Hydroxyphenyl)alanine;(S)-2-Amino-3-(p-hydroxyphenyl)propionic acid;Tyrosine	Peptides	Amino acids	map01100;map01110;map00350;map00730;map00130;map01210;map00998;map01230;map00680;map00460;map00360;map00970;map00261;map00400	Metabolic pathways; Biosynthesis of secondary metabolites; Tyrosine metabolism; Thiamine metabolism; Ubiquinone and other terpenoid-quinone biosynthesis; 2-Oxocarboxylic acid metabolism; Biosynthesis of various secondary metabolites - part 2; Biosynthesis of amino acids; Methane metabolism; Cyanoamino acid metabolism; Phenylalanine metabolism; Aminoacyl-tRNA biosynthesis; Monobactam biosynthesis;…	Metabolism;Metabolism;Metabolism;Metabolism;Metabolism;Metabolism;Metabolism;Metabolism;Metabolism;Metabolism;Metabolism;Genetic Information Processing;Metabolism;Metabolism	Global and overview maps;Global and overview maps;Amino acid metabolism;Metabolism of cofactors and vitamins;Metabolism of cofactors and vitamins;Global and overview maps;Biosynthesis of other secondary metabolites;Global and overview maps;Energy metabolism;Metabolism of other amino acids;Amino acid metabolism;Translation;Biosynthesis of other secondary metabolites;Amino acid metabolism	218.1	20.079	Organic compounds	Organic acids and derivatives	Carboxylic acids and derivatives	Amino acids, peptides, and analogues	5.9715	6.1038	6.0828	6.2115	6.2222	6.028	6.1409	5.9259	6.161	6.2137	6.1835	6.1352	6.0104	6.0449	6.0389	6.0567
metab_87	phlorobenzophenone	pos	-	-	-	-	-	-	-	-	-	-	-	-	-	-	359.1	20.087	-	-	-	-	3.5109	3.4754	3.4774	3.3798	3.6727	3.5341	3.3415	3.3668	3.403	3.3346	3.1531	3.3171	3.5833	3.5048	3.3562	3.3292
metab_88	D-saccharic acid	pos	-	-	-	-	-	-	C00818	D-Glucarate;D-Glucaric acid;L-Gularic acid;D-Saccharic acid;D-Glucosaccharic acid;Glucaric acid;Glucarate	-	-	map01100;map00053	Metabolic pathways; Ascorbate and aldarate metabolism	Metabolism;Metabolism	Global and overview maps;Carbohydrate metabolism	333.1	20.436	-	-	-	-	4.0965	4.0819	4.0358	3.8556	3.9415	3.945	3.9142	3.7956	3.9139	3.9785	3.9268	4.0372	3.9454	3.952	3.9558	3.973
metab_89	2,6-ditert-butyl-4-methylphenol	pos	-	-	-	-	-	-	-	-	-	-	-	-	-	-	217.1	20.833	-	-	-	-	4.3597	4.3314	4.3929	4.3143	3.8599	3.8535	4.2652	3.9601	4.2621	4.1523	4.1992	4.2482	4.3711	4.3182	4.3325	4.3327
metab_90	palmitoleic acid	pos	HMDB0003229	Palmitoleic acid	254.225	373-49-9	C16H30O2	:H:C:O:	C08362	(9Z)-Hexadecenoic acid;Palmitoleic acid;cis-9-Hexadecenoic acid;(9Z)-Hexadec-9-enoate	Lipids	Fatty acids	map00061	Fatty acid biosynthesis	Metabolism	Lipid metabolism	311.2	21.09	Organic compounds	Lipids and lipid-like molecules	Fatty Acyls	Fatty acids and conjugates	4.1181	4.1571	4.2004	4.2564	4.22	4.1056	4.4409	4.4194	4.4072	4.3095	4.3625	4.3591	4.308	4.2914	4.3049	4.3219
metab_91	1,4-dideoxy-1,4-imino-D-arabinitol	pos	-	-	-	-	-	-	-	-	-	-	-	-	-	-	318.1	21.155	-	-	-	-	5.7888	5.8062	5.7882	5.8086	5.8119	5.8636	5.8434	5.8235	5.8767	5.8916	5.8472	5.8818	5.8523	5.831	5.8342	5.8567
metab_92	palmitic acid	pos	LMFA01010001;HMDB0000220	Palmitic acid	256.24	1957-10-03	C16H32O2	:H:C:O:	C00249	Hexadecanoic acid;Hexadecanoate;Hexadecylic acid;Palmitic acid;Palmitate;Cetylic acid	Lipids	Fatty acids	map01100;map00071;map01212;map00073;map00061;map00062;map01040	Metabolic pathways; Fatty acid degradation; Fatty acid metabolism; Cutin, suberine and wax biosynthesis; Fatty acid biosynthesis; Fatty acid elongation; Biosynthesis of unsaturated fatty acids	Metabolism;Metabolism;Metabolism;Metabolism;Metabolism;Metabolism;Metabolism	Global and overview maps;Lipid metabolism;Global and overview maps;Lipid metabolism;Lipid metabolism;Lipid metabolism;Lipid metabolism	313.2	21.435	Organic compounds	Lipids and lipid-like molecules	Fatty Acyls	Fatty acids and conjugates	7.1398	7.157	7.2227	7.1617	7.1858	7.1337	7.2968	7.2684	7.2037	7.2342	7.1797	7.2638	7.2252	7.2171	7.2173	7.2364
metab_93	N-acetyl-D-mannosamine	pos	-	-	-	-	-	-	C00645	N-Acetyl-D-mannosamine;2-Acetamido-2-deoxy-D-mannose	Carbohydrates	Monosaccharides	map01100;map00520	Metabolic pathways; Amino sugar and nucleotide sugar metabolism	Metabolism;Metabolism	Global and overview maps;Carbohydrate metabolism	319.1	21.752	-	-	-	-	5.6254	5.6559	5.6135	5.6226	5.6422	5.6729	5.6106	5.573	5.6247	5.6522	5.5995	5.6295	5.6327	5.628	5.6246	5.6498
metab_95	allo-inositol	pos	HMDB0240211	allo-Inositol	180.063	643-10-7	C6H12O6	:H:C:O:	-	-	-	-	-	-	-	-	305.1	21.916	Organic compounds	Organic oxygen compounds	Organooxygen compounds	Alcohols and polyols	6.2713	6.3036	6.2615	6.2808	6.2825	6.3115	6.2431	6.2331	6.2877	6.2987	6.257	6.2808	6.2833	6.2729	6.2714	6.2971
metab_96	limonene	pos	-	-	-	138-86-3	-	-	C00521;C06078	(S)-Limonene;(-)-Limonene;(4S)-1-Methyl-4-(prop-1-en-2-yl)cyclohexene;(-)-(S)-Limonene;(-)-(4S)-Limonene;Limonene;Dipentene;dl-Limonene;Cajeputene;Kautschin	-	-	map01100;map01110	Metabolic pathways; Biosynthesis of secondary metabolites	Metabolism;Metabolism	Global and overview maps;Global and overview maps	95.1	22.003	-	-	-	-	5.0907	4.7527	5.2252	5.218	5.1205	5.2147	4.8134	5.1894	5.1724	5.1432	5.0908	5.1832	5.0806	5.1161	5.1082	5.1349
metab_97	methyl oleate	pos	LMFA07010965			-	C19H36O2	:H:C:O:	C03425	Oleic acid methyl ester;Methyl oleate	-	-	-	-	-	-	84.1	22.078	-	-	-	-	5.1763	4.8479	5.1044	5.2987	5.1691	5.3317	4.8625	5.2147	5.2307	5.1889	5.1109	5.1617	5.1768	5.1444	5.1698	5.1869
metab_98	hexadecene	pos	-	-	-	-	-	-	-	-	-	-	-	-	-	-	113.1	22.339	-	-	-	-	3.8418	3.6847	3.7461	3.7238	3.6716	3.5712	3.7433	3.5013	3.5139	3.4439	3.3749	3.7032	3.7094	3.6725	3.6965	3.7138
metab_99	ribulose-5-phosphate	pos	-	-	-	-	-	-	-	-	-	-	-	-	-	-	319.1	22.383	-	-	-	-	4.3505	4.4154	4.3354	4.334	4.4103	4.4417	4.4607	4.4721	4.5331	4.5771	4.4663	4.5471	4.477	4.4616	4.4713	4.4884
metab_100	caprylic acid	pos	LMFA01010008;HMDB0000482	Caprylic acid	144.115	124-07-2	C8H16O2	:H:C:O:	C06423	Octanoic acid;Caprylic acid;Octylic acid;Octanoate	Organic acids;Lipids	Carboxylic acids;Fatty acids	map01100;map00785;map00061	Metabolic pathways; Lipoic acid metabolism; Fatty acid biosynthesis	Metabolism;Metabolism;Metabolism	Global and overview maps;Metabolism of cofactors and vitamins;Lipid metabolism	117	22.556	Organic compounds	Lipids and lipid-like molecules	Fatty Acyls	Fatty acids and conjugates	4.4516	4.4561	4.5767	4.5033	4.511	4.4853	4.6365	4.6519	4.5537	4.5855	4.5328	4.6342	4.5753	4.5537	4.5712	4.5881
metab_101	heptadecanoic acid	pos	LMFA01010017;HMDB0002259	Heptadecanoic acid	270.256	506-12-7	C17H34O2	:H:C:O:	-	-	-	-	-	-	-	-	327	22.557	Organic compounds	Lipids and lipid-like molecules	Fatty Acyls	Fatty acids and conjugates	4.4903	4.5272	4.6834	4.5474	4.5793	4.5357	4.704	4.7403	4.6161	4.6528	4.5789	4.7078	4.6279	4.6249	4.6265	4.6436
metab_102	valeramide	pos	-	-	-	-	-	-	C01842	Pentanamide;Valeramide	-	-	-	-	-	-	202.1	22.843	-	-	-	-	4.3683	4.4915	4.3401	4.3024	4.46	4.4651	4.3128	4.2195	4.2219	4.2522	4.0883	4.2095	4.3117	4.2954	4.2981	4.3262
metab_103	L-norleucine	pos	HMDB0001645	L-Norleucine	131.095	327-57-1	C6H13NO2	:H:C:O:N:	C01933	L-Norleucine;L-Aminohexanoic acid;L-Aminohexanoate;L-2-Aminohexanoic acid;L-2-Aminohexanoate;(S)-2-Aminohexanoic acid	-	-	-	-	-	-	157	22.948	Organic compounds	Organic acids and derivatives	Carboxylic acids and derivatives	Amino acids, peptides, and analogues	5.5851	5.5538	5.5973	5.5797	5.5747	5.6655	5.5709	5.6876	5.7921	5.7036	5.6815	5.7071	5.6568	5.6561	5.658	5.675
metab_104	beta-myrcene	pos	-	-	-	-	-	-	C06074	Myrcene;beta-Myrcene	-	-	map01110	Biosynthesis of secondary metabolites	Metabolism	Global and overview maps	79.1	23.086	-	-	-	-	4.916	4.9005	4.9165	5.0199	4.9672	4.9259	5.0216	5.0707	5.0465	5.0531	4.9836	4.9681	4.9782	4.9749	4.982	4.9989
metab_105	erythrose 4-phosphate	pos	-	-	-	-	-	-	C00279	D-Erythrose 4-phosphate	-	-	map01100;map01110;map01200;map00998;map01230;map00400;map00030;map00750	Metabolic pathways; Biosynthesis of secondary metabolites; Carbon metabolism; Biosynthesis of various secondary metabolites - part 2; Biosynthesis of amino acids; Phenylalanine, tyrosine and tryptophan biosynthesis; Pentose phosphate pathway; Vitamin B6 metabolism	Metabolism;Metabolism;Metabolism;Metabolism;Metabolism;Metabolism;Metabolism;Metabolism	Global and overview maps;Global and overview maps;Global and overview maps;Biosynthesis of other secondary metabolites;Global and overview maps;Amino acid metabolism;Carbohydrate metabolism;Metabolism of cofactors and vitamins	357.2	23.121	-	-	-	-	4.4014	4.4798	4.4206	4.4593	4.5758	4.5245	4.5518	4.5223	4.6013	4.6135	4.5573	4.6229	4.5293	4.5129	4.5246	4.5446
metab_106	N-acetyl-D-tryptophan	pos	-	-	-	-	-	-	C03137	N-Acetyl-D-tryptophan	-	-	-	-	-	-	202.1	23.224	-	-	-	-	5.3636	5.3834	5.2074	5.4524	5.4663	5.4831	5.4113	5.3825	5.4052	5.4591	5.5112	5.281	5.2996	5.3966	5.3966	5.4142
metab_107	2,3-diphosphoglycerate	pos	-	-	-	-	-	-	C01159	2,3-Bisphospho-D-glycerate;2,3-Disphospho-D-glycerate;D-Greenwald ester;DPG	-	-	map01100;map00010	Metabolic pathways; Glycolysis / Gluconeogenesis	Metabolism;Metabolism	Global and overview maps;Carbohydrate metabolism	299.1	23.302	-	-	-	-	5.2678	5.3086	5.3195	5.4451	5.4031	5.3371	5.4264	5.3234	5.3615	5.42	5.3769	5.3043	5.4519	5.4436	5.4379	5.4686
metab_108	linoleic acid	pos	LMFA01030120;HMDB0000673	Linoleic acid	280.24	60-33-3	C18H32O2	:H:C:O:	C01595	Linoleate;Linoleic acid;(9Z,12Z)-Octadecadienoic acid;9-cis,12-cis-Octadecadienoate;9-cis,12-cis-Octadecadienoic acid	Lipids	Fatty acids	map01100;map00591;map01040	Metabolic pathways; Linoleic acid metabolism; Biosynthesis of unsaturated fatty acids	Metabolism;Metabolism;Metabolism	Global and overview maps;Lipid metabolism;Lipid metabolism	337.2	23.345	Organic compounds	Lipids and lipid-like molecules	Fatty Acyls	Lineolic acids and derivatives	6.7881	6.8027	6.8951	6.8042	6.8294	6.7807	7.0035	6.9514	6.8686	6.9244	6.8519	6.9654	6.9018	6.8852	6.8875	6.9109
metab_109	oleic acid	pos	LMFA01030002;HMDB0000207	Oleic acid	282.256	112-80-1	C18H34O2	:H:C:O:	C00712	(9Z)-Octadecenoic acid;(Z)-Octadec-9-enoic acid;Oleate;Oleic acid	Lipids	Fatty acids	map00073;map01040;map00061	Cutin, suberine and wax biosynthesis; Biosynthesis of unsaturated fatty acids; Fatty acid biosynthesis	Metabolism;Metabolism;Metabolism	Lipid metabolism;Lipid metabolism;Lipid metabolism	339.2	23.436	Organic compounds	Lipids and lipid-like molecules	Fatty Acyls	Fatty acids and conjugates	7.1391	7.1436	7.1717	7.147	7.1539	7.125	7.1883	7.1908	7.1144	7.141	7.1	7.2035	6.9529	7.1296	7.1141	7.1477
metab_111	hypotaurine	pos	HMDB0000965	Hypotaurine	109.02	300-84-5	C2H7NO2S	:H:C:S:O:N:	C00519	Hypotaurine;2-Aminoethanesulfinic acid	-	-	map01100;map00430	Metabolic pathways; Taurine and hypotaurine metabolism	Metabolism;Metabolism	Global and overview maps;Metabolism of other amino acids	188.1	23.661	Organic compounds	Organic acids and derivatives	Sulfinic acids and derivatives	Sulfinic acids	4.6106	4.6758	4.7277	4.7063	4.7373	4.7289	4.8121	4.7778	4.7735	4.797	4.7722	4.8231	4.7483	4.7463	4.7596	4.7759
metab_112	xanthotoxin	pos	-	-	-	-	-	-	C01864	Xanthotoxin;Methoxsalen;O-Methylxanthotoxol;8-Methoxypsoralen;8-Methoxyfuranocoumarin	-	-	-	-	-	-	341.3	23.668	-	-	-	-	6.2403	6.2518	6.3341	6.2693	6.2673	6.2312	6.4064	6.406	6.2986	6.3407	6.2568	6.3577	6.3494	6.3506	6.344	6.3694
metab_113	O-phospho-L-threonine	pos	-	-	-	-	-	-	C12147	L-Threonine O-3-phosphate;L-Threonine phosphate;O-Phospho-L-threonine	-	-	map00860	Porphyrin and chlorophyll metabolism	Metabolism	Metabolism of cofactors and vitamins	409.3	23.818	-	-	-	-	3.8007	3.9041	3.8814	3.6996	3.8849	3.78	3.776	3.7235	3.8792	3.9379	3.8918	3.8769	3.7179	3.7296	3.7084	3.7943
metab_114	3-hydroxyflavone	pos	HMDB0031816	3-Hydroxyflavone	238.063	577-85-5	C15H10O3	:H:C:O:	C01495	Flavonol	-	-	-	-	-	-	221.1	24.272	Organic compounds	Phenylpropanoids and polyketides	Flavonoids	Flavones	4.3151	4.1568	4.204	4.2889	4.161	4.1615	4.1405	4.0921	3.9936	4.0506	4.1336	4.0075	4.1562	4.1611	4.1562	4.1924
metab_115	fructose-1,6-diphosphate	pos	-	-	-	-	-	-	C00354	D-Fructose 1,6-bisphosphate	-	-	map01100;map00680;map00400;map01110;map01200	Metabolic pathways; Methane metabolism; Phenylalanine, tyrosine and tryptophan biosynthesis; Biosynthesis of secondary metabolites; Carbon metabolism	Metabolism;Metabolism;Metabolism;Metabolism;Metabolism	Global and overview maps;Energy metabolism;Amino acid metabolism;Global and overview maps;Global and overview maps	387.1	24.327	-	-	-	-	4.8035	4.9539	4.7718	4.7853	4.9383	4.987	5.0546	5.08	5.1196	5.1443	5.0102	5.0742	4.9781	4.9619	4.981	4.9979
metab_116	D-glucose-6-phosphate	pos	-	-	-	-	-	-	-	-	-	-	-	-	-	-	387.1	24.451	-	-	-	-	5.4004	5.5312	5.4363	5.395	5.5093	5.5646	5.5558	5.5555	5.6355	5.6458	5.5425	5.6092	5.5425	5.526	5.5361	5.5534
metab_117	caffeine	pos	HMDB0001847	Caffeine	194.08	1958-08-02	C8H10N4O2	:H:C:O:N:	C07481	Caffeine;1,3,7-Trimethylxanthine	-	-	map01100;map01110;map00232	Metabolic pathways; Biosynthesis of secondary metabolites; Caffeine metabolism	Metabolism;Metabolism;Metabolism	Global and overview maps;Global and overview maps;Biosynthesis of other secondary metabolites	98.1	24.458	Organic compounds	Organoheterocyclic compounds	Imidazopyrimidines	Purines and purine derivatives	5.3155	5.4601	5.6116	5.4662	5.4577	5.5086	5.4908	5.6027	5.5454	5.5801	5.4977	5.5998	5.5379	5.5334	5.5267	5.5624
metab_118	conduritol epoxide	pos	-	-	-	-	-	-	-	-	-	-	-	-	-	-	305.1	24.774	-	-	-	-	4.5529	4.6248	4.6129	4.57	4.666	4.6196	4.5625	4.6222	4.709	4.6694	4.6441	4.6159	4.6175	4.603	4.5986	4.619
metab_119	glycylproline	pos	HMDB0000721	Glycylproline	172.085	704-15-4	C7H12N2O3	:H:C:O:N:	-	-	-	-	-	-	-	-	174.1	24.955	Organic compounds	Organic acids and derivatives	Carboxylic acids and derivatives	Amino acids, peptides, and analogues	4.2542	4.3393	4.2836	4.2925	4.3632	4.3969	4.134	4.116	4.2113	4.2594	4.2102	4.1597	4.1424	4.1258	4.1369	4.1541
metab_121	N-carbobenzoxy-L-leucine	pos	-	-	-	-	-	-	-	-	-	-	-	-	-	-	117	24.99	-	-	-	-	4.81	4.7956	4.7753	4.7994	4.7974	4.7536	4.9951	4.8897	4.9898	4.9983	4.9442	4.9555	4.9518	4.9265	4.9047	4.946
metab_122	1,2,4,5-tetramethylbenzene	pos	-	-	-	95-93-2	-	-	C14534	1,2,4,5-Tetramethylbenzene;Durene	-	-	-	-	-	-	119	25.063	-	-	-	-	4.7994	4.7405	4.7186	4.7202	4.7568	4.7	4.926	4.8455	4.9056	4.8724	4.8357	4.8349	4.8263	4.8096	4.8118	4.852
metab_123	1-octen-3-ol	pos	-	-	-	3391-86-4	-	-	C14272	1-Octen-3-ol	-	-	-	-	-	-	79.1	25.217	-	-	-	-	4.6649	4.7061	4.6864	4.8064	4.8384	4.7001	5.0922	4.9579	4.9893	4.9792	4.9309	4.9491	4.8896	4.8933	4.8953	4.9087
metab_124	3-methyl-L-histidine	pos	-	-	-	-	-	-	C01152	N(pi)-Methyl-L-histidine;N-pros-Methyl-L-histidine;3-Methylhistidine;1-Methylhistidine	-	-	map01100;map00340	Metabolic pathways; Histidine metabolism	Metabolism;Metabolism	Global and overview maps;Amino acid metabolism	365.2	25.439	-	-	-	-	4.4183	4.468	4.4601	4.5461	4.5323	4.4261	4.8006	4.6267	4.6312	4.6892	4.6091	4.6555	4.6062	4.5867	4.5965	4.6137
metab_125	1-methyl-L-tryptophan	pos	-	-	-	-	-	-	-	-	-	-	-	-	-	-	144.1	25.544	-	-	-	-	5.9625	5.9567	6.452	5.8552	5.4447	5.7975	5.0978	5.0428	5.0511	5.2952	5.8033	6.1629	5.9232	5.9284	5.9298	5.7913
metab_126	acetol	pos	-	-	-	-	-	-	C05235;C01405	Hydroxyacetone;Acetol;1-Hydroxy-2-propanone;2-Ketopropyl alcohol;Acetone alcohol;Pyruvinalcohol;Pyruvic alcohol;Methylketol;Aspirin;Acetylsalicylic acid;2-Acetoxybenzenecarboxylic acid;Acetylsalicylate	-	-	map01100;map00640	Metabolic pathways; Propanoate metabolism	Metabolism;Metabolism	Global and overview maps;Carbohydrate metabolism	217.1	25.805	-	-	-	-	5.1817	5.1446	4.881	5.1938	5.0935	5.1783	5.1334	5.0426	5.1238	5.2157	5.2152	5.0608	5.1732	5.1644	5.1317	5.1676
metab_127	mucic acid	pos	-	-	-	526-99-8	-	-	C00879	D-Galactarate;D-Mucic acid;D-Galactaric acid;Galactaric acid;Galactarate;Mucic acid	-	-	map01100;map00053	Metabolic pathways; Ascorbate and aldarate metabolism	Metabolism;Metabolism	Global and overview maps;Carbohydrate metabolism	435.2	25.872	-	-	-	-	5.3197	5.3026	5.2495	5.2712	5.3202	5.3869	5.3379	5.2802	5.4002	5.4034	5.3967	5.3621	5.3415	5.3249	5.3343	5.3514
metab_128	1-hydroxy-2-naphthoic acid	pos	-	-	-	86-48-6	-	-	C03203	1-Hydroxy-2-naphthoate;1-Hydroxy-2-naphthoic acid;1-Naphthol-2-carboxylic acid	-	-	map01100	Metabolic pathways	Metabolism	Global and overview maps	317.1	26.627	-	-	-	-	3.6791	3.7171	3.9409	3.8428	3.9412	3.7185	4.3491	4.1478	3.9637	4.1511	4.0269	4.0242	3.9986	3.9821	3.9929	4.0102
metab_129	dioctyl phthalate	pos	-	-	-	117-84-0	-	-	C03690	Bis(2-ethylhexyl)phthalate;Di(2-ethylhexyl)phthalate;Dioctyl phthalate;DEHP	-	-	-	-	-	-	149	26.7	-	-	-	-	4.1774	4.1262	4.0688	4.0002	4.1957	4.0552	4.0418	3.9882	4.0776	4.5961	4.0564	4.1469	4.1476	4.0821	4.131	4.1495
metab_130	inosine	pos	HMDB0000195	Inosine	268.081	58-63-9	C10H12N4O5	:H:C:O:N:	C00294	Inosine	-	-	map01100;map02010;map00230	Metabolic pathways; ABC transporters; Purine metabolism	Metabolism;Environmental Information Processing;Metabolism	Global and overview maps;Membrane transport;Nucleotide metabolism	245.1	27.008	Organic compounds	Nucleosides, nucleotides, and analogues	Purine nucleosides	Not Available	5.577	5.5956	5.5503	5.6512	5.6453	5.6906	5.7851	5.6402	5.7564	5.8014	5.7542	5.7218	5.6824	5.681	5.685	5.7019
metab_131	beta-hydroxyisovalerate	pos	-	-	-	-	-	-	-	-	-	-	-	-	-	-	147	27.168	-	-	-	-	5.1376	5.17	5.195	5.1776	5.1547	5.1316	5.1306	5.153	5.0467	5.0849	5.0617	5.1532	5.1406	5.1124	5.1228	5.1518
metab_132	2-butyne-1,4-diol	pos	-	-	-	110-65-6	-	-	C02497	2-Butyne-1,4-diol;1,4-Butynediol	-	-	-	-	-	-	371.3	27.171	-	-	-	-	5.7643	5.7826	5.8136	5.7802	5.7743	5.7405	5.7523	5.7667	5.6847	5.7295	5.6789	5.7819	5.7597	5.7527	5.7533	5.772
metab_133	adenosine	pos	HMDB0000050	Adenosine	267.097	58-61-7	C10H13N5O4	:H:C:O:N:	C00212	Adenosine	Nucleic acids	Nucleosides	map01100;map02010;map00230	Metabolic pathways; ABC transporters; Purine metabolism	Metabolism;Environmental Information Processing;Metabolism	Global and overview maps;Membrane transport;Nucleotide metabolism	236.1	27.61	Organic compounds	Nucleosides, nucleotides, and analogues	Purine nucleosides	Not Available	5.2625	5.3669	5.2989	5.4073	5.4514	5.3381	5.4405	5.4411	5.5319	5.5369	5.4958	5.4728	5.4034	5.422	5.4183	5.4395
metab_134	eicosapentaenoic acid	pos	HMDB0001999	Eicosapentaenoic acid	302.225	10417-94-4	C20H30O2	:H:C:O:	C06428	(5Z,8Z,11Z,14Z,17Z)-Icosapentaenoic acid;(5Z,8Z,11Z,14Z,17Z)-Eicosapentaenoic acid;Eicosapentaenoic acid;5,8,11,14,17-Icosapentaenoic acid;(5Z,8Z,11Z,14Z,17Z)-Eicosapentaenoate;(5Z,8Z,11Z,14Z,17Z)-Icosapentaenoate;5Z,8Z,11Z,14Z,17Z-Eicosapentaenoic acid;(5Z,8Z,11Z,14Z,17Z)-Icosa-5,8,11,14,17-pentaenoic acid	Lipids	Fatty acids	map01040	Biosynthesis of unsaturated fatty acids	Metabolism	Lipid metabolism	361.2	27.645	Organic compounds	Lipids and lipid-like molecules	Fatty Acyls	Fatty acids and conjugates	4.5408	4.444	4.4027	4.3879	4.3665	4.641	4.4808	4.3961	4.4165	4.5562	4.3794	4.393	4.9772	4.9605	4.9709	5.0045
metab_136	D-(+)-melezitose	pos	-	-	-	-	-	-	C08243	Melezitose	-	-	-	-	-	-	361.2	28.33	-	-	-	-	6.7392	6.6951	6.6374	6.7025	6.6508	6.6791	6.6017	6.6465	6.733	6.7369	6.7435	6.7047	6.6974	6.689	6.686	6.7107
metab_137	diglycerol	pos	-	-	-	-	-	-	-	-	-	-	-	-	-	-	103	28.387	-	-	-	-	5.9696	5.9353	6.1376	6.2703	6.1096	5.9916	5.8455	6.0719	5.9501	5.9977	5.9586	6.0046	6.0229	6.0062	6.0086	6.0422
metab_138	5,6-dimethylbenzimidazole	pos	-	-	-	-	-	-	C03114	Dimethylbenzimidazole;5,6-Dimethylbenzimidazole	-	-	map01100;map00860;map00740	Metabolic pathways; Porphyrin and chlorophyll metabolism; Riboflavin metabolism	Metabolism;Metabolism;Metabolism	Global and overview maps;Metabolism of cofactors and vitamins;Metabolism of cofactors and vitamins	103	28.422	-	-	-	-	6.1047	6.11	6.2612	6.2331	6.1789	6.1148	6.1529	6.2261	6.0459	6.1128	6.0575	6.1984	6.1675	6.157	6.1596	6.1768
metab_139	farnesal	pos	-	-	-	-	-	-	C03461;C16501	2-trans,6-trans-Farnesal;trans,trans-Farnesal;Farnesal;(2E,6E)-3,7,11-Trimethyl-2,6,10-dodecatrienal;(2E,6E)-Farnesal;Farnesal	-	-	map01110;map00909;map00900	Biosynthesis of secondary metabolites; Sesquiterpenoid and triterpenoid biosynthesis; Terpenoid backbone biosynthesis	Metabolism;Metabolism;Metabolism	Global and overview maps;Metabolism of terpenoids and polyketides;Metabolism of terpenoids and polyketides	393.2	28.502	-	-	-	-	4.0701	4.0429	3.9953	4.0548	4.0244	4.0636	3.9396	4.0459	4.063	4.0921	4.0844	4.0354	4.0643	4.0499	4.0592	4.0763
metab_140	threose	pos	-	-	-	-	-	-	C01796	D-Erythrose	Carbohydrates	Monosaccharides	-	-	-	-	395.3	28.714	-	-	-	-	5.3802	5.4171	5.4399	5.3836	5.5054	5.5257	5.3876	5.5167	5.4761	5.5463	5.4501	5.5697	5.4941	5.4892	5.4913	5.5085
metab_141	1 monoolein	pos	-	-	-	-	-	-	-	-	-	-	-	-	-	-	397.3	28.752	-	-	-	-	5.7872	5.8998	5.876	5.7637	5.8886	5.9671	5.8948	5.9616	5.9099	5.9842	5.8692	6.0786	5.933	5.9237	5.9207	5.9439
metab_142	beta-gentiobiose	pos	-	-	-	-	-	-	-	-	-	-	-	-	-	-	361.2	28.829	-	-	-	-	5.9243	5.8765	5.8383	5.9186	5.8409	5.9002	5.8151	5.8865	5.9735	5.9766	5.9967	5.9422	5.9277	5.9177	5.9231	5.9402
metab_143	cellotetraose	pos	-	-	-	-	-	-	C02013	Cellotetraose	-	-	-	-	-	-	319.1	28.925	-	-	-	-	4.9267	4.9316	4.8896	4.8883	4.9126	4.9887	5.0558	5.0662	5.178	5.1811	5.1661	5.1663	5.0495	5.0329	5.0377	5.0589
metab_144	eicosane	pos	LMFA11000571;HMDB0059909	Eicosane	282.329	112-95-8	C20H42	:H:C:	-	-	-	-	-	-	-	-	400.3	28.964	Organic compounds	Hydrocarbons	Saturated hydrocarbons	Alkanes	4.8154	4.7922	4.7344	4.7764	4.723	4.7334	4.7111	4.6588	4.6224	4.633	4.5965	4.6474	4.7018	4.6852	4.6934	4.7225
metab_145	carbazole	pos	-	-	-	86-74-8	-	-	C08060	Carbazole;9H-Carbazole	-	-	map01100	Metabolic pathways	Metabolism	Global and overview maps	166.1	29.203	-	-	-	-	4.1488	4.3762	4.2801	3.7993	4.1367	4.4095	4.3268	4.2233	4.7665	4.6074	4.6502	4.6591	4.2634	4.2958	4.2974	4.3143
metab_146	4-hydroxyquinoline	pos	-	-	-	611-36-9	-	-	C06343	4-Hydroxyquinoline;Quinolin-4-ol	-	-	-	-	-	-	425.4	29.49	-	-	-	-	4.123	4.1078	4.2494	4.0805	4.0542	4.0216	4.335	4.2633	4.1539	4.2525	4.2086	4.2203	4.1775	4.161	4.1755	4.1926
metab_147	2-ethyltoluene	pos	-	-	-	-	-	-	C14572	2-Ethyltoluene;o-Methylethylbenzene;1-Ethyl-2-methylbenzene	-	-	-	-	-	-	129	30.032	-	-	-	-	3.5046	3.6891	3.471	3.8573	3.866	3.8121	3.7838	3.6508	4.0382	3.8398	4.0995	3.8657	3.8848	3.7443	3.7461	3.7801
metab_148	5alpha-Androstan-3,7-Dione	pos	-	-	-	-	-	-	-	-	-	-	-	-	-	-	315.1	31.178	-	-	-	-	4.6135	4.8494	4.9552	4.832	5.0262	4.9589	4.7502	5.0375	4.9613	4.7929	4.7597	4.8394	4.849	4.7734	4.8606	4.8779
metab_149	phosphoglycolic acid	pos	HMDB0000816	Phosphoglycolic acid	155.982	13147-57-4	C2H5O6P	:H:C:O:P:	C00988	2-Phosphoglycolate;Phosphoglycolic acid	-	-	map01100;map00630;map01110;map01200	Metabolic pathways; Glyoxylate and dicarboxylate metabolism; Biosynthesis of secondary metabolites; Carbon metabolism	Metabolism;Metabolism;Metabolism;Metabolism	Global and overview maps;Carbohydrate metabolism;Global and overview maps;Global and overview maps	357.2	31.178	Organic compounds	Organic acids and derivatives	Organic phosphoric acids and derivatives	Phosphate esters	4.744	4.8961	5.0162	4.9026	5.0803	5.022	4.8716	5.1013	4.9353	4.9549	4.8277	4.9541	4.8775	4.9166	4.9175	4.9351
metab_151	2-aminophenol	pos	-	-	-	95-55-6	-	-	C01987	2-Aminophenol;2-Hydroxyaniline;2-Aminobenzenol;o-Aminophenol	-	-	map01100;map00380	Metabolic pathways; Tryptophan metabolism	Metabolism;Metabolism	Global and overview maps;Amino acid metabolism	482.2	31.713	-	-	-	-	3.6967	3.7383	3.7966	3.4798	3.7601	3.8469	3.8039	3.8821	3.8496	3.8763	3.8219	3.9367	3.796	3.7938	3.7994	3.816
metab_152	isopropyl beta-D-1-thiogalactopyranoside	pos	-	-	-	367-93-1	-	-	-	-	-	-	-	-	-	-	204.1	31.923	-	-	-	-	5.6518	5.6838	5.6869	5.703	5.6779	5.699	5.6903	5.7211	5.7312	5.748	5.6997	5.7454	5.7044	5.688	5.691	5.7174
metab_153	beta-glycerolphosphate	pos	-	-	-	-	-	-	-	-	-	-	-	-	-	-	299.1	32.672	-	-	-	-	4.7122	4.938	5.057	5.0427	5.1303	4.9383	4.887	5.1283	5.0524	4.9975	4.9484	5.0628	4.9248	4.9086	4.9542	4.9711
metab_154	beta-sitosterol	pos	LMST01040250;HMDB0000852	beta-Sitosterol	414.386	83-46-5	C29H50O	:H:C:O:	C19654;C01753	gamma-Sitosterol;22,23-Dihydroporiferasterol;beta-Sitosterol;Sitosterol	Steroids;-	29-Carbon atoms;-	map01110;map00100	Biosynthesis of secondary metabolites; Steroid biosynthesis	Metabolism;Metabolism	Global and overview maps;Lipid metabolism	396.3	34.223	Organic compounds	Lipids and lipid-like molecules	Steroids and steroid derivatives	Stigmastanes and derivatives	5.3403	5.3618	5.3989	5.3976	5.4009	5.4145	5.4754	5.4451	5.4341	5.4809	5.4167	5.4386	5.4252	5.426	5.4229	5.446
metab_155	squalene	pos	LMPR0106010002;HMDB0000256	Squalene	410.391	111-02-4	C30H50	:H:C:	C00751	Squalene;Spinacene;Supraene	-	-	map01100;map01110;map00909;map00100	Metabolic pathways; Biosynthesis of secondary metabolites; Sesquiterpenoid and triterpenoid biosynthesis; Steroid biosynthesis	Metabolism;Metabolism;Metabolism;Metabolism	Global and overview maps;Global and overview maps;Metabolism of terpenoids and polyketides;Lipid metabolism	386.3	34.395	Organic compounds	Lipids and lipid-like molecules	Prenol lipids	Triterpenoids	5.1862	5.2457	5.2469	5.2434	5.2471	5.2423	5.3241	5.3025	5.2935	5.3371	5.2643	5.2844	5.2663	5.2717	5.2682	5.2908
metab_156	1-octadecene	pos	LMFA11000325			112-88-9	C18H36	:H:C:	-	-	-	-	-	-	-	-	285.2	36.854	-	-	-	-	5.4916	5.6491	5.565	5.5895	5.7519	5.6118	5.7998	5.6355	5.6722	5.7369	5.6412	5.6072	5.5832	5.5674	5.5917	5.6085

## Sheet: Differential metabolites
Metabolite	Metab ID	Formula	KEGG Pathway Description	VIP_pred_OPLS-DA	VIP_PLS-DA	FC(EC/CK)	P_value	FDR	C_1	C_2	C_3	C_4	C_5	C_6	EC_1	EC_2	EC_3	EC_4	EC_5	EC_6	QC1	QC2	QC3	QC4	KEGG Pathway ID	Retention time	cas_id	HMDB Subclass	KEGG Pathway Second Category	KEGG Pathway First Category	KEGG Compound First Category	Library ID	subclass	mode	formula	Quant Mass	KEGG Compound Second Category	HMDB Superclass	KEGG Compound ID
benzoylformic acid	metab_2	-		2.43436	2.3155	0.895392	0.0002796	0.002656	5.0085	4.7821	4.7173	4.8962	5.0096	5.0114	4.5418	4.5459	4.1495	4.504	4.1471	4.4595	4.7949	4.7997	4.799	4.8188	map01100;map00360	6.053	-	-	Global and overview maps;Amino acid metabolism	Metabolism;Metabolism	-	-	-	pos	-	61	-	-	C02137
1-methylhydantoin	metab_6	-		1.03936	1.01247	0.975439	0.003829	0.01141	4.5106	4.4575	4.3974	4.4296	4.4668	4.3668	4.4209	4.2776	4.329	4.3349	4.3027	4.3091	4.3465	4.333	4.3319	4.4177	map01100;map00330	6.4	616-04-6	-	Global and overview maps;Amino acid metabolism	Metabolism;Metabolism	-	-	-	pos	-	170.1	-	-	C02565
L-(+)lactic acid	metab_9	-		1.14934	1.15255	1.02045	0.002446	0.008327	6.8504	6.8432	6.7267	6.8758	6.8695	6.9175	6.9178	6.9557	6.9482	7.0575	7.0431	7.0006	6.9785	6.97	6.9671	6.9904	-	6.747	-	-	-	-	-	-	-	pos	-	117	-	-	-
biphenyl	metab_11	C12H10		1.21211	1.17418	0.974477	9.26e-05	0.00128	5.0259	5.0082	4.9526	4.9686	4.9562	4.946	4.9193	4.8274	4.8525	4.8139	4.8312	4.8487	4.914	4.9007	4.9054	4.9251	map01100	7.341	92-52-4	Benzene and substituted derivatives	Global and overview maps	Metabolism	-	HMDB0034437	Biphenyls and derivatives	pos	C12H10	244.1	-	Benzenoids	C06588
adrenaline	metab_16	-		1.04519	1.00898	0.977885	0.0009525	0.00485	4.6394	4.5922	4.5377	4.5416	4.5584	4.5313	4.5273	4.4309	4.4448	4.4628	4.464	4.4682	4.4978	4.5018	4.4992	4.5235	map01100;map00350	7.991	-	-	Global and overview maps;Amino acid metabolism	Metabolism;Metabolism	Hormones and transmitters;Hormones and transmitters	-	-	pos	-	355	Other hormones;Neurotransmitters	-	C00788
D-Ala-D-Ala2	metab_17	-		1.14094	1.12333	0.979284	0.001412	0.005962	6.1084	6.0521	6.0339	6.0154	6.0066	5.9899	6.013	5.858	5.888	5.8703	5.9282	5.8963	5.948	5.9317	5.9352	5.991	-	8.001	-	-	-	-	-	-	-	pos	-	116.1	-	-	-
oxalic acid	metab_18	C2H2O4		1.20535	1.16908	0.981005	0.0001273	0.001489	6.7511	6.6946	6.6797	6.665	6.6733	6.6543	6.6322	6.5224	6.5625	6.5408	6.5568	6.5393	6.5699	6.5533	6.5601	6.5886	map01100;map00630;map00230	8.061	34090-00-1;5725-99-5;59295-03-3;5844-06-4;7404-49-1;6941-81-7;58969-47-4;144-62-7	Carboxylic acids and derivatives	Global and overview maps;Carbohydrate metabolism;Nucleotide metabolism	Metabolism;Metabolism;Metabolism	Organic acids	HMDB0002329	Dicarboxylic acids and derivatives	pos	C2H2O4	147	Carboxylic acids	Organic acids and derivatives	C00209
3-hydroxypyridine	metab_19	-		1.00752	0.985663	0.980286	0.001174	0.005349	5.0289	4.9863	4.9645	4.9619	4.9443	4.9391	4.9385	4.8176	4.8426	4.8854	4.8892	4.8668	4.8928	4.8923	4.8848	4.9154	-	8.151	-	-	-	-	-	-	-	pos	-	152.1	-	-	-
12a-Hydroxy-9-Demethylmunduserone-8-Carboxylic Acid	metab_20	-		1.03317	1.00722	0.981544	0.0004259	0.003013	5.3734	5.3872	5.3712	5.3554	5.3479	5.3481	5.3381	5.2458	5.2826	5.257	5.205	5.2634	5.3299	5.3201	5.3191	5.3417	-	8.557	-	-	-	-	-	-	-	pos	-	281	-	-	-
malonic acid	metab_25	C3H4O4		1.19365	1.12933	0.977059	0.001656	0.006622	5.6371	5.5896	5.593	5.5691	5.6203	5.7313	5.5365	5.4959	5.4617	5.5412	5.4184	5.5076	5.5655	5.5735	5.5708	5.5927	map00240;map01100;map01212;map00061;map00410	9.677	141-82-2	Carboxylic acids and derivatives	Nucleotide metabolism;Global and overview maps;Global and overview maps;Lipid metabolism;Metabolism of other amino acids	Metabolism;Metabolism;Metabolism;Metabolism;Metabolism	Organic acids;-	HMDB0000691;LMFA01170041	Dicarboxylic acids and derivatives	pos	C3H4O4	147	Carboxylic acids;-	Organic acids and derivatives	C00383;C04025
succinic acid	metab_34	C4H6O4		1.76925	1.69103	0.954709	7.46e-05	0.001134	5.9554	5.7871	5.7942	5.8438	5.7835	5.809	5.6739	5.6042	5.5329	5.5993	5.46	5.5171	5.8335	5.8297	5.7383	5.7428	map01100;map00630;map00310;map01110;map00640;map00920;map00650;map01200;map00620;map00760;map00250;map00360;map00350;map00020;map00190	10.992	110-15-6	Carboxylic acids and derivatives	Global and overview maps;Carbohydrate metabolism;Amino acid metabolism;Global and overview maps;Carbohydrate metabolism;Energy metabolism;Carbohydrate metabolism;Global and overview maps;Carbohydrate metabolism;Metabolism of cofactors and vitamins;Amino acid metabolism;Amino acid metabolism;Amino acid metabolism;Carbohydrate metabolism;Energy metabolism	Metabolism;Metabolism;Metabolism;Metabolism;Metabolism;Metabolism;Metabolism;Metabolism;Metabolism;Metabolism;Metabolism;Metabolism;Metabolism;Metabolism;Metabolism	Organic acids	HMDB0000254;LMFA01170043	Dicarboxylic acids and derivatives	pos	C4H6O4	147	Carboxylic acids	Organic acids and derivatives	C00042
glyceric acid	metab_35	C3H6O4		1.60876	1.55955	1.05864	4.96e-05	0.001007	3.7597	3.7908	3.7697	3.8633	3.8195	3.8131	3.961	3.9225	4.0216	4.0927	4.0955	4.0622	3.9766	3.961	3.9625	4.0055	map01100;map00630;map01110;map00561;map01200;map00680;map00260;map00030	11.255	473-81-4	Organooxygen compounds	Global and overview maps;Carbohydrate metabolism;Global and overview maps;Lipid metabolism;Global and overview maps;Energy metabolism;Amino acid metabolism;Carbohydrate metabolism	Metabolism;Metabolism;Metabolism;Metabolism;Metabolism;Metabolism;Metabolism;Metabolism	-	HMDB0000139	Carbohydrates and carbohydrate conjugates	pos	C3H6O4	292.1	-	Organic oxygen compounds	C00258
citraconic acid	metab_36	C5H6O4		1.83866	1.80445	1.07431	6.27e-06	0.0002381	3.8498	3.8668	3.7877	3.9137	3.8836	3.8678	4.1091	4.0308	4.1502	4.1907	4.2262	4.1872	4.0601	4.0646	4.0565	4.084	map01100;map01210;map00660;map00290	11.379	498-23-7	Fatty Acyls	Global and overview maps;Global and overview maps;Carbohydrate metabolism;Amino acid metabolism	Metabolism;Metabolism;Metabolism;Metabolism	-	HMDB0000634;LMFA01170099	Fatty acids and conjugates	pos	C5H6O4	241.1	-	Lipids and lipid-like molecules	C02226
3-(methylthio)-propylamine	metab_45	-		1.02192	0.999624	0.98139	0.0007561	0.004385	5.3188	5.2989	5.2409	5.2714	5.2339	5.2347	5.2324	5.1296	5.1522	5.1614	5.1776	5.157	5.2092	5.199	5.195	5.2269	-	12.582	-	-	-	-	-	-	-	pos	-	174.1	-	-	-
D-malic acid	metab_49	C4H6O5		1.92753	1.86475	0.934548	3.36e-05	0.0008518	4.8423	4.7971	4.8446	4.7638	4.8057	4.9158	4.7006	4.461	4.4942	4.4785	4.4317	4.5049	4.6799	4.6658	4.6656	4.6977	map01100;map00650	13.814	636-61-3	Hydroxy acids and derivatives	Global and overview maps;Carbohydrate metabolism	Metabolism;Metabolism	-	HMDB0031518	Beta hydroxy acids and derivatives	pos	C4H6O5	233.1	-	Organic acids and derivatives	C00497
5,6-dihydro-5-methyluracil	metab_50	-		1.7358	1.64318	0.935791	0.0001919	0.002083	4.0757	3.9426	3.8804	3.9721	4.0161	4.0345	3.7903	3.8159	3.7761	3.583	3.7116	3.7063	4.0299	3.925	3.8888	3.8841	-	14.118	-	-	-	-	-	-	-	pos	-	111.1	-	-	C00906
L-methionine	metab_53	C5H11NO2S		1.30514	1.32793	1.0378	0.01188	0.02508	5.4011	5.4277	5.3625	5.2313	5.4845	5.6278	5.5138	5.4923	5.6768	5.7134	5.7	5.6736	5.479	5.52	5.5186	5.5346	map01100;map01110;map01210;map00270;map01230;map00970	14.271	63-68-3	Carboxylic acids and derivatives	Global and overview maps;Global and overview maps;Global and overview maps;Amino acid metabolism;Global and overview maps;Translation	Metabolism;Metabolism;Metabolism;Metabolism;Metabolism;Genetic Information Processing	-;Peptides	HMDB0000696	Amino acids, peptides, and analogues	pos	C5H11NO2S	176.1	-;Amino acids	Organic acids and derivatives	C01733;C00073
L-cysteine	metab_56	C3H7NO2S		1.20121	1.21658	1.03234	0.00988	0.02208	5.1145	5.166	5.0606	5.1067	5.2265	5.3114	5.2609	5.1832	5.3745	5.4151	5.3978	5.3555	5.1927	5.2135	5.2139	5.2307	map01100;map00480;map00311;map00770;map00920;map00430;map00460;map00270;map01200;map00332;map00730;map01110;map01230;map00260;map04122;map00970	14.839	52-90-4	Carboxylic acids and derivatives	Global and overview maps;Metabolism of other amino acids;Biosynthesis of other secondary metabolites;Metabolism of cofactors and vitamins;Energy metabolism;Metabolism of other amino acids;Metabolism of other amino acids;Amino acid metabolism;Global and overview maps;Biosynthesis of other secondary metabolites;Metabolism of cofactors and vitamins;Global and overview maps;Global and overview maps;A…	Metabolism;Metabolism;Metabolism;Metabolism;Metabolism;Metabolism;Metabolism;Metabolism;Metabolism;Metabolism;Metabolism;Metabolism;Metabolism;Metabolism;Genetic Information Processing;Genetic Information Processing	Peptides	HMDB0000574	Amino acids, peptides, and analogues	pos	C3H7NO2S	220.2	Amino acids	Organic acids and derivatives	C00097
threonic acid	metab_57	C4H8O5		1.67583	1.75423	0.917747	0.02615	0.04886	4.5796	4.6135	4.5353	4.4948	4.5444	4.0794	4.5395	4.3864	3.9869	3.9371	3.9358	3.8532	4.3736	4.3556	4.3579	4.3815	map01100;map00053	14.894	3909-12-04	Organooxygen compounds	Global and overview maps;Carbohydrate metabolism	Metabolism;Metabolism	-	HMDB0000943	Carbohydrates and carbohydrate conjugates	pos	C4H8O5	292.1	-	Organic oxygen compounds	C01620
6-hydroxynicotinic acid	metab_58	C6H5NO3		1.1903	1.17176	0.964373	0.02017	0.03854	4.5642	4.4156	4.5158	4.5182	4.3565	4.5779	4.1494	4.3127	4.4903	4.2944	4.3691	4.3712	4.4185	4.3995	4.402	4.4537	map01100;map00760	15.135	5006-66-6	Pyridines and derivatives	Global and overview maps;Metabolism of cofactors and vitamins	Metabolism;Metabolism	-	HMDB0002658	Pyridinecarboxylic acids and derivatives	pos	C6H5NO3	268.1	-	Organoheterocyclic compounds	C01020
Anisomycin	metab_59	-		3.18616	3.08532	0.791344	4.11e-06	0.000208	4.0986	3.9721	3.9287	3.7399	4.1034	4.1382	3.4677	3.0235	3.0682	3.1712	3.0237	3.2221	3.7632	3.7574	3.7501	3.8086	-	15.142	22862-76-6	-	-	-	-	-	-	pos	-	304.1	-	-	C11281
D-lyxose	metab_62	-		1.87801	1.88743	0.93704	4.13e-08	6.27e-06	4.6115	4.6124	4.6182	4.6398	4.6601	4.5908	4.2593	4.3756	4.3196	4.3274	4.3344	4.3692	4.517	4.5004	4.5087	4.5261	map00040	16.607	-	-	Carbohydrate metabolism	Metabolism	Carbohydrates;-	-	-	pos	-	307.1	Monosaccharides;-	-	C00476;C08348
benzyl thiocyanate	metab_64	C8H7NS		1.15348	1.09739	0.977897	0.002465	0.008327	5.6796	5.6295	5.5686	5.5867	5.5857	5.6105	5.5911	5.4682	5.4934	5.5011	5.3921	5.4673	5.6118	5.563	5.5938	5.5616	-	17.117	3012-37-1	Benzene and substituted derivatives	-	-	-	HMDB0034273	Benzyl thiocyanates	pos	C8H7NS	154.1	-	Benzenoids	C02660
N-acetyl-5-hydroxytryptamine	metab_65	-		1.50457	1.50233	0.908752	0.01163	0.02508	3.0784	3.1499	3.1305	2.7619	2.7445	2.823	2.5512	2.6496	2.7949	2.6239	2.7891	2.6655	2.8363	2.8305	2.6382	2.6948	map01100;map00380	17.402	-	-	Global and overview maps;Amino acid metabolism	Metabolism;Metabolism	-	-	-	pos	-	377.1	-	-	C00978
azelaic acid	metab_71	C9H16O4		1.88343	1.85737	0.92416	0.0007211	0.004384	4.5892	4.4511	4.4483	4.4214	4.2518	4.2592	4.2528	4.0674	4.1127	3.9254	4.0667	3.9942	4.4497	4.3045	4.2255	4.2202	-	18.266	123-99-9	Fatty Acyls	-	-	-	HMDB0000784;LMFA01170054	Fatty acids and conjugates	pos	C9H16O4	317.1	-	Lipids and lipid-like molecules	C08261
citric acid	metab_72	C6H8O7		1.16967	1.12158	0.97559	0.01182	0.02508	6.0372	6.0749	6.0107	5.9758	6.0902	6.1884	6.0538	5.7851	5.9532	5.9197	5.8496	5.9277	5.992	5.9823	5.9901	6.0072	map01100;map00630;map01110;map01210;map01200;map01230;map01053;map00250;map00020	18.53	77-92-9	Carboxylic acids and derivatives	Global and overview maps;Carbohydrate metabolism;Global and overview maps;Global and overview maps;Global and overview maps;Global and overview maps;Metabolism of terpenoids and polyketides;Amino acid metabolism;Carbohydrate metabolism	Metabolism;Metabolism;Metabolism;Metabolism;Metabolism;Metabolism;Metabolism;Metabolism;Metabolism	Organic acids	HMDB0000094	Tricarboxylic acids and derivatives	pos	C6H8O7	273.1	Carboxylic acids	Organic acids and derivatives	C00158
myristic acid	metab_75	C14H28O2		1.26698	1.24117	1.02608	0.0003191	0.002684	5.5887	5.5363	5.5952	5.6574	5.6803	5.5316	5.7634	5.778	5.7466	5.7532	5.7193	5.7059	5.7008	5.6867	5.6865	5.7144	map01100;map00061	18.967	544-63-8	Fatty Acyls	Global and overview maps;Lipid metabolism	Metabolism;Metabolism	Lipids	LMFA01010014;HMDB0000806	Fatty acids and conjugates	pos	C14H28O2	285.2	Fatty acids	Lipids and lipid-like molecules	C06424
psicose	metab_76	-		1.37834	1.34804	1.03989	0.0004265	0.003013	4.3398	4.3828	4.3415	4.436	4.3947	4.4282	4.449	4.4961	4.5956	4.6092	4.6301	4.5921	4.5267	4.5137	4.5123	4.5375	-	19.21	-	-	-	-	-	-	-	pos	-	307.1	-	-	-
methyl-beta-D-galactopyranoside	metab_78	-		1.34536	1.35694	0.965259	0.002123	0.007821	5.1668	5.182	5.1633	5.2207	5.3272	5.2015	4.9987	5.1555	5.095	5.0388	4.901	4.9855	5.138	5.1225	5.1237	5.1527	-	19.317	-	-	-	-	-	-	-	pos	-	204.1	-	-	-
L-histidine	metab_81	C6H9N3O2		1.7981	1.70951	0.924908	0.002602	0.008464	4.2158	4.0389	3.9213	4.1312	4.0536	4.0871	4.0722	3.7062	3.7834	3.7454	3.6038	3.7045	4.0311	4.0343	3.8821	4.0852	map01100;map01110;map00340;map02010;map01230;map00970;map00410;map00404	19.729	71-00-1	Carboxylic acids and derivatives	Global and overview maps;Global and overview maps;Amino acid metabolism;Membrane transport;Global and overview maps;Translation;Metabolism of other amino acids;Biosynthesis of other secondary metabolites	Metabolism;Metabolism;Metabolism;Environmental Information Processing;Metabolism;Genetic Information Processing;Metabolism;Metabolism	Peptides	HMDB0000177	Amino acids, peptides, and analogues	pos	C6H9N3O2	198.1	Amino acids	Organic acids and derivatives	C00135
D(+)galactose	metab_82	-		1.13646	1.1258	1.01812	0.0002324	0.002355	6.6904	6.6858	6.6453	6.6692	6.675	6.7104	6.7186	6.767	6.8242	6.8383	6.8418	6.8122	6.776	6.7654	6.7645	6.7861	-	19.788	-	-	-	-	-	-	-	pos	-	319.1	-	-	-
phlorobenzophenone	metab_87	-		1.37088	1.32816	0.946123	0.005054	0.01357	3.5109	3.4754	3.4774	3.3798	3.6727	3.5341	3.3415	3.3668	3.403	3.3346	3.1531	3.3171	3.5833	3.5048	3.3562	3.3292	-	20.087	-	-	-	-	-	-	-	pos	-	359.1	-	-	-
palmitoleic acid	metab_90	C16H30O2		1.55628	1.52217	1.04957	5.96e-05	0.001007	4.1181	4.1571	4.2004	4.2564	4.22	4.1056	4.4409	4.4194	4.4072	4.3095	4.3625	4.3591	4.308	4.2914	4.3049	4.3219	map00061	21.09	373-49-9	Fatty Acyls	Lipid metabolism	Metabolism	Lipids	HMDB0003229	Fatty acids and conjugates	pos	C16H30O2	311.2	Fatty acids	Lipids and lipid-like molecules	C08362
hexadecene	metab_98	-		1.14479	1.15812	0.956838	0.04527	0.0791	3.8418	3.6847	3.7461	3.7238	3.6716	3.5712	3.7433	3.5013	3.5139	3.4439	3.3749	3.7032	3.7094	3.6725	3.6965	3.7138	-	22.339	-	-	-	-	-	-	-	pos	-	113.1	-	-	-
ribulose-5-phosphate	metab_99	-		1.1313	1.12938	1.02922	0.0009572	0.00485	4.3505	4.4154	4.3354	4.334	4.4103	4.4417	4.4607	4.4721	4.5331	4.5771	4.4663	4.5471	4.477	4.4616	4.4713	4.4884	-	22.383	-	-	-	-	-	-	-	pos	-	319.1	-	-	-
valeramide	metab_102	-		1.39107	1.35427	0.957321	0.0016	0.006571	4.3683	4.4915	4.3401	4.3024	4.46	4.4651	4.3128	4.2195	4.2219	4.2522	4.0883	4.2095	4.3117	4.2954	4.2981	4.3262	-	22.843	-	-	-	-	-	-	-	pos	-	202.1	-	-	C01842
linoleic acid	metab_108	C18H32O2		1.04021	1.06245	1.01628	0.003583	0.01111	6.7881	6.8027	6.8951	6.8042	6.8294	6.7807	7.0035	6.9514	6.8686	6.9244	6.8519	6.9654	6.9018	6.8852	6.8875	6.9109	map01100;map00591;map01040	23.345	60-33-3	Fatty Acyls	Global and overview maps;Lipid metabolism;Lipid metabolism	Metabolism;Metabolism;Metabolism	Lipids	LMFA01030120;HMDB0000673	Lineolic acids and derivatives	pos	C18H32O2	337.2	Fatty acids	Lipids and lipid-like molecules	C01595
hypotaurine	metab_111	C2H7NO2S		1.00865	0.963939	1.02022	0.001325	0.005756	4.6106	4.6758	4.7277	4.7063	4.7373	4.7289	4.8121	4.7778	4.7735	4.797	4.7722	4.8231	4.7483	4.7463	4.7596	4.7759	map01100;map00430	23.661	300-84-5	Sulfinic acids and derivatives	Global and overview maps;Metabolism of other amino acids	Metabolism;Metabolism	-	HMDB0000965	Sulfinic acids	pos	C2H7NO2S	188.1	-	Organic acids and derivatives	C00519
3-hydroxyflavone	metab_114	C15H10O3		1.18803	1.16477	0.965599	0.003679	0.01119	4.3151	4.1568	4.204	4.2889	4.161	4.1615	4.1405	4.0921	3.9936	4.0506	4.1336	4.0075	4.1562	4.1611	4.1562	4.1924	-	24.272	577-85-5	Flavonoids	-	-	-	HMDB0031816	Flavones	pos	C15H10O3	221.1	-	Phenylpropanoids and polyketides	C01495
fructose-1,6-diphosphate	metab_115	-		1.44888	1.43877	1.04248	0.0008163	0.004431	4.8035	4.9539	4.7718	4.7853	4.9383	4.987	5.0546	5.08	5.1196	5.1443	5.0102	5.0742	4.9781	4.9619	4.981	4.9979	map01100;map00680;map00400;map01110;map01200	24.327	-	-	Global and overview maps;Energy metabolism;Amino acid metabolism;Global and overview maps;Global and overview maps	Metabolism;Metabolism;Metabolism;Metabolism;Metabolism	-	-	-	pos	-	387.1	-	-	C00354
D-glucose-6-phosphate	metab_116	-		1.03503	1.02877	1.02156	0.006706	0.01709	5.4004	5.5312	5.4363	5.395	5.5093	5.5646	5.5558	5.5555	5.6355	5.6458	5.5425	5.6092	5.5425	5.526	5.5361	5.5534	-	24.451	-	-	-	-	-	-	-	pos	-	387.1	-	-	-
glycylproline	metab_119	C7H12N2O3		1.17051	1.29043	0.967608	0.001197	0.005349	4.2542	4.3393	4.2836	4.2925	4.3632	4.3969	4.134	4.116	4.2113	4.2594	4.2102	4.1597	4.1424	4.1258	4.1369	4.1541	-	24.955	704-15-4	Carboxylic acids and derivatives	-	-	-	HMDB0000721	Amino acids, peptides, and analogues	pos	C7H12N2O3	174.1	-	Organic acids and derivatives	-
N-carbobenzoxy-L-leucine	metab_121	-		1.42784	1.42856	1.03612	3.71e-06	0.000208	4.81	4.7956	4.7753	4.7994	4.7974	4.7536	4.9951	4.8897	4.9898	4.9983	4.9442	4.9555	4.9518	4.9265	4.9047	4.946	-	24.99	-	-	-	-	-	-	-	pos	-	117	-	-	-
1,2,4,5-tetramethylbenzene	metab_122	-		1.17898	1.24271	1.02764	0.0001123	0.001422	4.7994	4.7405	4.7186	4.7202	4.7568	4.7	4.926	4.8455	4.9056	4.8724	4.8357	4.8349	4.8263	4.8096	4.8118	4.852	-	25.063	95-93-2	-	-	-	-	-	-	pos	-	119	-	-	C14534
1-octen-3-ol	metab_123	-		1.69312	1.66281	1.0526	5.38e-05	0.001007	4.6649	4.7061	4.6864	4.8064	4.8384	4.7001	5.0922	4.9579	4.9893	4.9792	4.9309	4.9491	4.8896	4.8933	4.8953	4.9087	-	25.217	3391-86-4	-	-	-	-	-	-	pos	-	79.1	-	-	C14272
3-methyl-L-histidine	metab_124	-		1.46469	1.44635	1.04335	0.0003134	0.002684	4.4183	4.468	4.4601	4.5461	4.5323	4.4261	4.8006	4.6267	4.6312	4.6892	4.6091	4.6555	4.6062	4.5867	4.5965	4.6137	map01100;map00340	25.439	-	-	Global and overview maps;Amino acid metabolism	Metabolism;Metabolism	-	-	-	pos	-	365.2	-	-	C01152
1-hydroxy-2-naphthoic acid	metab_128	-		1.78764	1.73951	1.07959	0.002174	0.007821	3.6791	3.7171	3.9409	3.8428	3.9412	3.7185	4.3491	4.1478	3.9637	4.1511	4.0269	4.0242	3.9986	3.9821	3.9929	4.0102	map01100	26.627	86-48-6	-	Global and overview maps	Metabolism	-	-	-	pos	-	317.1	-	-	C03203
inosine	metab_130	C10H12N4O5		1.09992	1.08135	1.02225	0.002856	0.009044	5.577	5.5956	5.5503	5.6512	5.6453	5.6906	5.7851	5.6402	5.7564	5.8014	5.7542	5.7218	5.6824	5.681	5.685	5.7019	map01100;map02010;map00230	27.008	58-63-9	Purine nucleosides	Global and overview maps;Membrane transport;Nucleotide metabolism	Metabolism;Environmental Information Processing;Metabolism	-	HMDB0000195	Not Available	pos	C10H12N4O5	245.1	-	Nucleosides, nucleotides, and analogues	C00294
adenosine	metab_133	C10H13N5O4		1.17958	1.13443	1.02465	0.002617	0.008464	5.2625	5.3669	5.2989	5.4073	5.4514	5.3381	5.4405	5.4411	5.5319	5.5369	5.4958	5.4728	5.4034	5.422	5.4183	5.4395	map01100;map02010;map00230	27.61	58-61-7	Purine nucleosides	Global and overview maps;Membrane transport;Nucleotide metabolism	Metabolism;Environmental Information Processing;Metabolism	Nucleic acids	HMDB0000050	Not Available	pos	C10H13N5O4	236.1	Nucleosides	Nucleosides, nucleotides, and analogues	C00212
cellotetraose	metab_143	-		1.54787	1.53628	1.04327	1.93e-05	0.0005875	4.9267	4.9316	4.8896	4.8883	4.9126	4.9887	5.0558	5.0662	5.178	5.1811	5.1661	5.1663	5.0495	5.0329	5.0377	5.0589	-	28.925	-	-	-	-	-	-	-	pos	-	319.1	-	-	C02013
eicosane	metab_144	C20H42		1.15153	1.1129	0.97543	0.0003355	0.002684	4.8154	4.7922	4.7344	4.7764	4.723	4.7334	4.7111	4.6588	4.6224	4.633	4.5965	4.6474	4.7018	4.6852	4.6934	4.7225	-	28.964	112-95-8	Saturated hydrocarbons	-	-	-	LMFA11000571;HMDB0059909	Alkanes	pos	C20H42	400.3	-	Hydrocarbons	-
carbazole	metab_145	-		1.68271	1.65963	1.08278	0.02028	0.03854	4.1488	4.3762	4.2801	3.7993	4.1367	4.4095	4.3268	4.2233	4.7665	4.6074	4.6502	4.6591	4.2634	4.2958	4.2974	4.3143	map01100	29.203	86-74-8	-	Global and overview maps	Metabolism	-	-	-	pos	-	166.1	-	-	C08060
4-hydroxyquinoline	metab_146	-		1.12109	1.17927	1.03239	0.008567	0.02067	4.123	4.1078	4.2494	4.0805	4.0542	4.0216	4.335	4.2633	4.1539	4.2525	4.2086	4.2203	4.1775	4.161	4.1755	4.1926	-	29.49	611-36-9	-	-	-	-	-	-	pos	-	425.4	-	-	C06343
2-aminophenol	metab_151	-		1.02352	1.03479	1.03817	0.02912	0.05333	3.6967	3.7383	3.7966	3.4798	3.7601	3.8469	3.8039	3.8821	3.8496	3.8763	3.8219	3.9367	3.796	3.7938	3.7994	3.816	map01100;map00380	31.713	95-55-6	-	Global and overview maps;Amino acid metabolism	Metabolism;Metabolism	-	-	-	pos	-	482.2	-	-	C01987
